# Supplementary material for: ﻿Taxonomic notes on four closely related spider species of the genus Khorata (Araneae, Pholcidae)
Source: Zookeys. 2025 Jul 11;1244:281–91. doi: 10.3897/zookeys.1244.154422 (PMC12274897; doi:10.3897/zookeys.1244.154422)
Supplement: XML Treatment for Khorata [file zookeys.1244.154422-treatment1.xml]

<!DOCTYPE tp:taxon-treatment
  PUBLIC "-//TaxonX//DTD Taxonomic Treatment Publishing DTD v0 20100105//EN" "tax-treatment-NSO.dtd">
<tp:taxon-treatment xmlns:tp="http://www.plazi.org/taxpub"><tp:treatment-meta><kwd-group><label>Taxon classification</label><kwd>
                <named-content content-type="kingdom">Animalia</named-content>
              </kwd><kwd>
                <named-content content-type="order">Araneae</named-content>
              </kwd><kwd>
                <named-content content-type="family">Pholcidae</named-content>
              </kwd></kwd-group><mixed-citation publication-type="journal"><person-group><name><surname>Li</surname><given-names>Jinglin</given-names></name><name><surname>Zhang</surname><given-names>Baisensen</given-names></name><name><surname>Li</surname><given-names>Shuqiang</given-names></name><name><surname>Yao</surname><given-names>Zhiyuan</given-names></name></person-group><article-title>﻿Taxonomic notes on four closely related spider species of the genus <italic><tp:taxon-name><tp:taxon-name-part taxon-name-part-type="genus" reg="Khorata">Khorata</tp:taxon-name-part></tp:taxon-name></italic> (<tp:taxon-name><tp:taxon-name-part taxon-name-part-type="order">Araneae</tp:taxon-name-part></tp:taxon-name>, <tp:taxon-name><tp:taxon-name-part taxon-name-part-type="family">Pholcidae</tp:taxon-name-part></tp:taxon-name>)</article-title><source>Zookeys</source><day>11</day><month>07</month><year>2025</year><volume>1244</volume><fpage>281</fpage><lpage>291</lpage><pub-id pub-id-type="doi">10.3897/zookeys.1244.154422</pub-id></mixed-citation></tp:treatment-meta><tp:nomenclature><label>﻿Genus</label><tp:taxon-name>
              <object-id xmlns:xlink="http://www.w3.org/1999/xlink" content-type="arpha" xlink:type="simple">88ED1591-BFA4-5D14-B976-0A840B58C4F1</object-id>
              <tp:taxon-name-part taxon-name-part-type="genus" reg="Khorata">Khorata</tp:taxon-name-part>
            </tp:taxon-name><tp:taxon-authority>Huber, 2005</tp:taxon-authority><tp:nomenclature-citation-list><tp:nomenclature-citation><tp:taxon-name>
                  <tp:taxon-name-part taxon-name-part-type="genus" reg="Khorata">Khorata</tp:taxon-name-part>
                </tp:taxon-name><comment>Huber, 2005: 79. <xref ref-type="bibr" rid="B10">Yao and Li 2010</xref>: 5. <xref ref-type="bibr" rid="B9">Xu et al. 2020</xref>: 159.</comment></tp:nomenclature-citation></tp:nomenclature-citation-list></tp:nomenclature><tp:treatment-sec sec-type="type species" id="SECID0EIGAC"><title>Type species.</title><p><italic><tp:taxon-name><tp:taxon-name-part taxon-name-part-type="genus" reg="Khorata">Khorata</tp:taxon-name-part><tp:taxon-name-part taxon-name-part-type="species" reg="khammouan">khammouan</tp:taxon-name-part></tp:taxon-name></italic> Huber, 2005 from Laos.</p></tp:treatment-sec><tp:treatment-sec sec-type="diagnosis" id="SECID0EZGAC"><title>Diagnosis.</title><p>The genus can be distinguished from <italic><tp:taxon-name><tp:taxon-name-part taxon-name-part-type="genus" reg="Savarna">Savarna</tp:taxon-name-part></tp:taxon-name></italic> Huber, 2005 by the male chelicera with a sclerotized distal apophysis (da) on the front-lateral surface and a hooked frontal apophysis (fa2), by the male palpal trochanter apophysis extremely short (as long as wide) and not attached to the femur, by the male palpal femur with a retrolateral apophysis (ra), and by the epigyne with a posterior lip (pl) in nearly half of the species.</p></tp:treatment-sec><tp:treatment-sec sec-type="remarks" id="SECID0EGHAC"><title>Remarks.</title><p>Species of <italic><tp:taxon-name><tp:taxon-name-part taxon-name-part-type="genus" reg="Khorata">Khorata</tp:taxon-name-part></tp:taxon-name></italic> are medium-sized with long legs, and construct domed webs at limestone cave entrances or between rocks (<xref ref-type="bibr" rid="B9">Xu et al. 2020</xref>). Three notable exceptions, <italic><tp:taxon-name><tp:taxon-name-part taxon-name-part-type="genus" reg="Khorata">K.</tp:taxon-name-part><tp:taxon-name-part taxon-name-part-type="species" reg="dupla">dupla</tp:taxon-name-part></tp:taxon-name></italic> Yao &amp; Li, 2013, <italic><tp:taxon-name><tp:taxon-name-part taxon-name-part-type="genus" reg="Khorata">K.</tp:taxon-name-part><tp:taxon-name-part taxon-name-part-type="species" reg="bayeri">bayeri</tp:taxon-name-part></tp:taxon-name></italic> Yao, Li &amp; Jäger, 2014 and <italic><tp:taxon-name><tp:taxon-name-part taxon-name-part-type="genus" reg="Khorata">K.</tp:taxon-name-part><tp:taxon-name-part taxon-name-part-type="species" reg="kep">kep</tp:taxon-name-part></tp:taxon-name></italic> Lan, Jäger &amp; Li, 2021, possess shorter legs and inhabit leaf litter (<xref ref-type="bibr" rid="B11">Yao and Li 2013</xref>; <xref ref-type="bibr" rid="B12">Yao et al. 2014</xref>; <xref ref-type="bibr" rid="B6">Lan et al. 2021</xref>). At present, the records from Kep (Cambodia; <italic><tp:taxon-name><tp:taxon-name-part taxon-name-part-type="genus" reg="Khorata">K.</tp:taxon-name-part><tp:taxon-name-part taxon-name-part-type="species" reg="kep">kep</tp:taxon-name-part></tp:taxon-name></italic>), Chiang Rai (Thailand; <italic><tp:taxon-name><tp:taxon-name-part taxon-name-part-type="genus" reg="Khorata">K.</tp:taxon-name-part><tp:taxon-name-part taxon-name-part-type="species" reg="schwendingeri">schwendingeri</tp:taxon-name-part></tp:taxon-name></italic> Huber, 2005), Tongren (Guizhou, China; <italic><tp:taxon-name><tp:taxon-name-part taxon-name-part-type="genus" reg="Khorata">K.</tp:taxon-name-part><tp:taxon-name-part taxon-name-part-type="species" reg="yuhaoi">yuhaoi</tp:taxon-name-part></tp:taxon-name></italic> Xu, Zheng &amp; Yao, 2020) and Wuyi Mt. (Fujian, China; <italic><tp:taxon-name><tp:taxon-name-part taxon-name-part-type="genus" reg="Khorata">K.</tp:taxon-name-part><tp:taxon-name-part taxon-name-part-type="species" reg="zhui">zhui</tp:taxon-name-part></tp:taxon-name></italic> Zhang &amp; Zhang, 2008) represent the southernmost, westernmost, northernmost and easternmost distribution limit for the genus, respectively (Fig. <xref ref-type="fig" rid="F1">1</xref>). Forty-two species (79%) are known from a single locality and three species are sympatric (found in the same locality; <italic><tp:taxon-name><tp:taxon-name-part taxon-name-part-type="genus" reg="Khorata">K.</tp:taxon-name-part><tp:taxon-name-part taxon-name-part-type="species" reg="dangi">dangi</tp:taxon-name-part></tp:taxon-name></italic> Yao, Pham &amp; Li, 2015, <italic><tp:taxon-name><tp:taxon-name-part taxon-name-part-type="genus" reg="Khorata">K.</tp:taxon-name-part><tp:taxon-name-part taxon-name-part-type="species" reg="digitata">digitata</tp:taxon-name-part></tp:taxon-name></italic> Yao &amp; Li, 2010, <italic><tp:taxon-name><tp:taxon-name-part taxon-name-part-type="genus" reg="Khorata">K.</tp:taxon-name-part><tp:taxon-name-part taxon-name-part-type="species" reg="huberi">huberi</tp:taxon-name-part></tp:taxon-name></italic> Yao, Pham &amp; Li, 2015). Morphological data indicate a close relationship among the genera <italic><tp:taxon-name><tp:taxon-name-part taxon-name-part-type="genus" reg="Khorata">Khorata</tp:taxon-name-part></tp:taxon-name></italic>, <italic><tp:taxon-name><tp:taxon-name-part taxon-name-part-type="genus" reg="Savarna">Savarna</tp:taxon-name-part></tp:taxon-name></italic>, <italic><tp:taxon-name><tp:taxon-name-part taxon-name-part-type="genus" reg="Hantu">Hantu</tp:taxon-name-part></tp:taxon-name></italic> Huber, 2016, and <italic><tp:taxon-name><tp:taxon-name-part taxon-name-part-type="genus" reg="Aetana">Aetana</tp:taxon-name-part></tp:taxon-name></italic> Huber, 2005 (<xref ref-type="bibr" rid="B3">Huber et al. 2015</xref>); however, the first three genera were merely used as outgroups for the genus <italic><tp:taxon-name><tp:taxon-name-part taxon-name-part-type="genus" reg="Aetana">Aetana</tp:taxon-name-part></tp:taxon-name></italic>, and the evidence supporting the inter-genetic relationships was limited. The most recent molecular data suggest that the phylogenetic positions of <italic><tp:taxon-name><tp:taxon-name-part taxon-name-part-type="genus" reg="Khorata">Khorata</tp:taxon-name-part></tp:taxon-name></italic>, <italic><tp:taxon-name><tp:taxon-name-part taxon-name-part-type="genus" reg="Savarna">Savarna</tp:taxon-name-part></tp:taxon-name></italic>, and <italic><tp:taxon-name><tp:taxon-name-part taxon-name-part-type="genus" reg="Hantu">Hantu</tp:taxon-name-part></tp:taxon-name></italic> within the ‘<tp:taxon-name><tp:taxon-name-part taxon-name-part-type="subfamily">Pholcinae</tp:taxon-name-part></tp:taxon-name> group 1’ are unstable and problematic, necessitating further analysis (<xref ref-type="bibr" rid="B1">Eberle et al. 2018</xref>; <xref ref-type="bibr" rid="B4">Huber et al. 2018</xref>).</p><fig id="F1" position="float" orientation="portrait"><object-id xmlns:xlink="http://www.w3.org/1999/xlink" content-type="doi" xlink:type="simple">10.3897/zookeys.1244.154422.figure1</object-id><object-id xmlns:xlink="http://www.w3.org/1999/xlink" content-type="arpha" xlink:type="simple">9CD97436-EB71-5D98-B4B1-A1DE9FFFECF0</object-id><label>Figure 1.</label><caption><p>Distribution records of <italic><tp:taxon-name><tp:taxon-name-part taxon-name-part-type="genus" reg="Khorata">Khorata</tp:taxon-name-part></tp:taxon-name></italic> species. <bold>1</bold><italic><tp:taxon-name><tp:taxon-name-part taxon-name-part-type="genus" reg="Khorata">K.</tp:taxon-name-part><tp:taxon-name-part taxon-name-part-type="species" reg="bachma">bachma</tp:taxon-name-part></tp:taxon-name></italic> Yao &amp; Li, 2018 <bold>2</bold><italic><tp:taxon-name><tp:taxon-name-part taxon-name-part-type="genus" reg="Khorata">K.</tp:taxon-name-part><tp:taxon-name-part taxon-name-part-type="species" reg="bangkok">bangkok</tp:taxon-name-part></tp:taxon-name></italic> Huber, 2005 <bold>3</bold><italic><tp:taxon-name><tp:taxon-name-part taxon-name-part-type="genus" reg="Khorata">K.</tp:taxon-name-part><tp:taxon-name-part taxon-name-part-type="species" reg="bayeri">bayeri</tp:taxon-name-part></tp:taxon-name></italic> Yao, Li &amp; Jäger, 2014 <bold>4</bold><italic><tp:taxon-name><tp:taxon-name-part taxon-name-part-type="genus" reg="Khorata">K.</tp:taxon-name-part><tp:taxon-name-part taxon-name-part-type="species" reg="circularis">circularis</tp:taxon-name-part></tp:taxon-name></italic> Yao &amp; Li, 2013 <bold>5</bold><italic><tp:taxon-name><tp:taxon-name-part taxon-name-part-type="genus" reg="Khorata">K.</tp:taxon-name-part><tp:taxon-name-part taxon-name-part-type="species" reg="cucphuong">cucphuong</tp:taxon-name-part></tp:taxon-name></italic> Yao &amp; Li, 2018 <bold>6</bold><italic><tp:taxon-name><tp:taxon-name-part taxon-name-part-type="genus" reg="Khorata">K.</tp:taxon-name-part><tp:taxon-name-part taxon-name-part-type="species" reg="dangi">dangi</tp:taxon-name-part></tp:taxon-name></italic> Yao, Pham &amp; Li, 2015 <bold>7</bold><italic><tp:taxon-name><tp:taxon-name-part taxon-name-part-type="genus" reg="Khorata">K.</tp:taxon-name-part><tp:taxon-name-part taxon-name-part-type="species" reg="danxia">danxia</tp:taxon-name-part></tp:taxon-name></italic> Sheng &amp; Xu, 2021 <bold>8</bold><italic><tp:taxon-name><tp:taxon-name-part taxon-name-part-type="genus" reg="Khorata">K.</tp:taxon-name-part><tp:taxon-name-part taxon-name-part-type="species" reg="dawei">dawei</tp:taxon-name-part></tp:taxon-name></italic> Yao &amp; Li, 2019 <bold>9</bold><italic><tp:taxon-name><tp:taxon-name-part taxon-name-part-type="genus" reg="Khorata">K.</tp:taxon-name-part><tp:taxon-name-part taxon-name-part-type="species" reg="diaoluoshanensis">diaoluoshanensis</tp:taxon-name-part></tp:taxon-name></italic> Tong &amp; Li, 2008 <bold>10</bold><italic><tp:taxon-name><tp:taxon-name-part taxon-name-part-type="genus" reg="Khorata">K.</tp:taxon-name-part><tp:taxon-name-part taxon-name-part-type="species" reg="digitata">digitata</tp:taxon-name-part></tp:taxon-name></italic> Yao &amp; Li, 2010 <bold>11</bold><italic><tp:taxon-name><tp:taxon-name-part taxon-name-part-type="genus" reg="Khorata">K.</tp:taxon-name-part><tp:taxon-name-part taxon-name-part-type="species" reg="dongkou">dongkou</tp:taxon-name-part></tp:taxon-name></italic> Yao &amp; Li, 2010 <bold>12</bold><italic><tp:taxon-name><tp:taxon-name-part taxon-name-part-type="genus" reg="Khorata">K.</tp:taxon-name-part><tp:taxon-name-part taxon-name-part-type="species" reg="dupla">dupla</tp:taxon-name-part></tp:taxon-name></italic> Yao &amp; Li, 2013 <bold>13</bold><italic><tp:taxon-name><tp:taxon-name-part taxon-name-part-type="genus" reg="Khorata">K.</tp:taxon-name-part><tp:taxon-name-part taxon-name-part-type="species" reg="epunctata">epunctata</tp:taxon-name-part></tp:taxon-name></italic> Yao &amp; Li, 2010 <bold>14</bold><italic><tp:taxon-name><tp:taxon-name-part taxon-name-part-type="genus" reg="Khorata">K.</tp:taxon-name-part><tp:taxon-name-part taxon-name-part-type="species" reg="flabelliformis">flabelliformis</tp:taxon-name-part></tp:taxon-name></italic> Yao &amp; Li, 2010 <bold>15</bold><italic><tp:taxon-name><tp:taxon-name-part taxon-name-part-type="genus" reg="Khorata">K.</tp:taxon-name-part><tp:taxon-name-part taxon-name-part-type="species" reg="fusui">fusui</tp:taxon-name-part></tp:taxon-name></italic> Zhang &amp; Zhu, 2009 <bold>16</bold><italic><tp:taxon-name><tp:taxon-name-part taxon-name-part-type="genus" reg="Khorata">K.</tp:taxon-name-part><tp:taxon-name-part taxon-name-part-type="species" reg="guiensis">guiensis</tp:taxon-name-part></tp:taxon-name></italic> Yao &amp; Li, 2010 <bold>17</bold><italic><tp:taxon-name><tp:taxon-name-part taxon-name-part-type="genus" reg="Khorata">K.</tp:taxon-name-part><tp:taxon-name-part taxon-name-part-type="species" reg="huberi">huberi</tp:taxon-name-part></tp:taxon-name></italic> Yao, Pham &amp; Li, 2015 <bold>18</bold><italic><tp:taxon-name><tp:taxon-name-part taxon-name-part-type="genus" reg="Khorata">K.</tp:taxon-name-part><tp:taxon-name-part taxon-name-part-type="species" reg="jaegeri">jaegeri</tp:taxon-name-part></tp:taxon-name></italic> Huber, 2005 <bold>19</bold><italic><tp:taxon-name><tp:taxon-name-part taxon-name-part-type="genus" reg="Khorata">K.</tp:taxon-name-part><tp:taxon-name-part taxon-name-part-type="species" reg="kep">kep</tp:taxon-name-part></tp:taxon-name></italic> Lan, Jäger &amp; Li, 2021 <bold>20</bold><italic><tp:taxon-name><tp:taxon-name-part taxon-name-part-type="genus" reg="Khorata">K.</tp:taxon-name-part><tp:taxon-name-part taxon-name-part-type="species" reg="khammouan">khammouan</tp:taxon-name-part></tp:taxon-name></italic> Huber, 2005 <bold>21</bold><italic><tp:taxon-name><tp:taxon-name-part taxon-name-part-type="genus" reg="Khorata">K.</tp:taxon-name-part><tp:taxon-name-part taxon-name-part-type="species" reg="libo">libo</tp:taxon-name-part></tp:taxon-name></italic> Yao &amp; Li, 2019 <bold>22</bold><italic><tp:taxon-name><tp:taxon-name-part taxon-name-part-type="genus" reg="Khorata">K.</tp:taxon-name-part><tp:taxon-name-part taxon-name-part-type="species" reg="liuzhouensis">liuzhouensis</tp:taxon-name-part></tp:taxon-name></italic> Yao &amp; Li, 2010 <bold>23</bold><italic><tp:taxon-name><tp:taxon-name-part taxon-name-part-type="genus" reg="Khorata">K.</tp:taxon-name-part><tp:taxon-name-part taxon-name-part-type="species" reg="luojinensis">luojinensis</tp:taxon-name-part></tp:taxon-name></italic> Yao &amp; Li, 2010 <bold>24</bold><italic><tp:taxon-name><tp:taxon-name-part taxon-name-part-type="genus" reg="Khorata">K.</tp:taxon-name-part><tp:taxon-name-part taxon-name-part-type="species" reg="luoping">luoping</tp:taxon-name-part></tp:taxon-name></italic> Yao &amp; Li, 2019 <bold>25</bold><italic><tp:taxon-name><tp:taxon-name-part taxon-name-part-type="genus" reg="Khorata">K.</tp:taxon-name-part><tp:taxon-name-part taxon-name-part-type="species" reg="macilenta">macilenta</tp:taxon-name-part></tp:taxon-name></italic> Yao &amp; Li, 2010 <bold>26</bold><italic><tp:taxon-name><tp:taxon-name-part taxon-name-part-type="genus" reg="Khorata">K.</tp:taxon-name-part><tp:taxon-name-part taxon-name-part-type="species" reg="matang">matang</tp:taxon-name-part></tp:taxon-name></italic> Yao &amp; Li, 2019 <bold>27</bold><italic><tp:taxon-name><tp:taxon-name-part taxon-name-part-type="genus" reg="Khorata">K.</tp:taxon-name-part><tp:taxon-name-part taxon-name-part-type="species" reg="miaoshanensis">miaoshanensis</tp:taxon-name-part></tp:taxon-name></italic> Yao &amp; Li, 2010 <bold>28</bold><italic><tp:taxon-name><tp:taxon-name-part taxon-name-part-type="genus" reg="Khorata">K.</tp:taxon-name-part><tp:taxon-name-part taxon-name-part-type="species" reg="musee">musee</tp:taxon-name-part></tp:taxon-name></italic> Lan &amp; Li, 2021 <bold>29</bold><italic><tp:taxon-name><tp:taxon-name-part taxon-name-part-type="genus" reg="Khorata">K.</tp:taxon-name-part><tp:taxon-name-part taxon-name-part-type="species" reg="nani">nani</tp:taxon-name-part></tp:taxon-name></italic> Xu, Zheng &amp; Yao, 2020 <bold>30</bold><italic><tp:taxon-name><tp:taxon-name-part taxon-name-part-type="genus" reg="Khorata">K.</tp:taxon-name-part><tp:taxon-name-part taxon-name-part-type="species" reg="nanningensis">nanningensis</tp:taxon-name-part></tp:taxon-name></italic> Yao &amp; Li, 2010 <bold>31</bold><italic><tp:taxon-name><tp:taxon-name-part taxon-name-part-type="genus" reg="Khorata">K.</tp:taxon-name-part><tp:taxon-name-part taxon-name-part-type="species" reg="ningming">ningming</tp:taxon-name-part></tp:taxon-name></italic> Zhang &amp; Zhu, 2009 <bold>32</bold><italic><tp:taxon-name><tp:taxon-name-part taxon-name-part-type="genus" reg="Khorata">K.</tp:taxon-name-part><tp:taxon-name-part taxon-name-part-type="species" reg="ningyuan">ningyuan</tp:taxon-name-part></tp:taxon-name></italic> Wei &amp; Xu, 2014 <bold>33</bold><italic><tp:taxon-name><tp:taxon-name-part taxon-name-part-type="genus" reg="Khorata">K.</tp:taxon-name-part><tp:taxon-name-part taxon-name-part-type="species" reg="ninhbinh">ninhbinh</tp:taxon-name-part></tp:taxon-name></italic> Zhang, Li &amp; Yao, 2024 <bold>34</bold><italic><tp:taxon-name><tp:taxon-name-part taxon-name-part-type="genus" reg="Khorata">K.</tp:taxon-name-part><tp:taxon-name-part taxon-name-part-type="species" reg="palace">palace</tp:taxon-name-part></tp:taxon-name></italic> Yao &amp; Li, 2018 <bold>35</bold><italic><tp:taxon-name><tp:taxon-name-part taxon-name-part-type="genus" reg="Khorata">K.</tp:taxon-name-part><tp:taxon-name-part taxon-name-part-type="species" reg="paquini">paquini</tp:taxon-name-part></tp:taxon-name></italic> Yao &amp; Li, 2010 <bold>36</bold><italic><tp:taxon-name><tp:taxon-name-part taxon-name-part-type="genus" reg="Khorata">K.</tp:taxon-name-part><tp:taxon-name-part taxon-name-part-type="species" reg="protumida">protumida</tp:taxon-name-part></tp:taxon-name></italic> Yao, Pham &amp; Li, 2015 <bold>37</bold><italic><tp:taxon-name><tp:taxon-name-part taxon-name-part-type="genus" reg="Khorata">K.</tp:taxon-name-part><tp:taxon-name-part taxon-name-part-type="species" reg="qian">qian</tp:taxon-name-part></tp:taxon-name></italic> Yao &amp; Li, 2019 <bold>38</bold><italic><tp:taxon-name><tp:taxon-name-part taxon-name-part-type="genus" reg="Khorata">K.</tp:taxon-name-part><tp:taxon-name-part taxon-name-part-type="species" reg="qianlei">qianlei</tp:taxon-name-part></tp:taxon-name></italic> sp. nov. <bold>39</bold><italic><tp:taxon-name><tp:taxon-name-part taxon-name-part-type="genus" reg="Khorata">K.</tp:taxon-name-part><tp:taxon-name-part taxon-name-part-type="species" reg="qiyunshanensis">qiyunshanensis</tp:taxon-name-part></tp:taxon-name></italic> Zhou, 2024 <bold>40</bold><italic><tp:taxon-name><tp:taxon-name-part taxon-name-part-type="genus" reg="Khorata">K.</tp:taxon-name-part><tp:taxon-name-part taxon-name-part-type="species" reg="quangbinh">quangbinh</tp:taxon-name-part></tp:taxon-name></italic> Yao &amp; Li, 2018 <bold>41</bold><italic><tp:taxon-name><tp:taxon-name-part taxon-name-part-type="genus" reg="Khorata">K.</tp:taxon-name-part><tp:taxon-name-part taxon-name-part-type="species" reg="robertmurphyi">robertmurphyi</tp:taxon-name-part></tp:taxon-name></italic> Yao &amp; Li, 2010 <bold>42</bold><italic><tp:taxon-name><tp:taxon-name-part taxon-name-part-type="genus" reg="Khorata">K.</tp:taxon-name-part><tp:taxon-name-part taxon-name-part-type="species" reg="rongshuiensis">rongshuiensis</tp:taxon-name-part></tp:taxon-name></italic> Yao &amp; Li, 2010 <bold>43</bold><italic><tp:taxon-name><tp:taxon-name-part taxon-name-part-type="genus" reg="Khorata">K.</tp:taxon-name-part><tp:taxon-name-part taxon-name-part-type="species" reg="sancai">sancai</tp:taxon-name-part></tp:taxon-name></italic> Wei &amp; Xu, 2014 <bold>44</bold><italic><tp:taxon-name><tp:taxon-name-part taxon-name-part-type="genus" reg="Khorata">K.</tp:taxon-name-part><tp:taxon-name-part taxon-name-part-type="species" reg="schwendingeri">schwendingeri</tp:taxon-name-part></tp:taxon-name></italic> Huber, 2005 <bold>45</bold><italic><tp:taxon-name><tp:taxon-name-part taxon-name-part-type="genus" reg="Khorata">K.</tp:taxon-name-part><tp:taxon-name-part taxon-name-part-type="species" reg="shao">shao</tp:taxon-name-part></tp:taxon-name></italic> Yao &amp; Li, 2010 <bold>46</bold><italic><tp:taxon-name><tp:taxon-name-part taxon-name-part-type="genus" reg="Khorata">K.</tp:taxon-name-part><tp:taxon-name-part taxon-name-part-type="species" reg="suwei">suwei</tp:taxon-name-part></tp:taxon-name></italic> Yao &amp; Li, 2019 <bold>47</bold><italic><tp:taxon-name><tp:taxon-name-part taxon-name-part-type="genus" reg="Khorata">K.</tp:taxon-name-part><tp:taxon-name-part taxon-name-part-type="species" reg="triangula">triangula</tp:taxon-name-part></tp:taxon-name></italic> Yao &amp; Li, 2010 <bold>48</bold><italic><tp:taxon-name><tp:taxon-name-part taxon-name-part-type="genus" reg="Khorata">K.</tp:taxon-name-part><tp:taxon-name-part taxon-name-part-type="species" reg="vinhphuc">vinhphuc</tp:taxon-name-part></tp:taxon-name></italic> Yao &amp; Li, 2018 <bold>49</bold><italic><tp:taxon-name><tp:taxon-name-part taxon-name-part-type="genus" reg="Khorata">K.</tp:taxon-name-part><tp:taxon-name-part taxon-name-part-type="species" reg="wangae">wangae</tp:taxon-name-part></tp:taxon-name></italic> Yao &amp; Li, 2010 <bold>50</bold><italic><tp:taxon-name><tp:taxon-name-part taxon-name-part-type="genus" reg="Khorata">K.</tp:taxon-name-part><tp:taxon-name-part taxon-name-part-type="species" reg="wenshan">wenshan</tp:taxon-name-part></tp:taxon-name></italic> Yao &amp; Li, 2019 <bold>51</bold><italic><tp:taxon-name><tp:taxon-name-part taxon-name-part-type="genus" reg="Khorata">K.</tp:taxon-name-part><tp:taxon-name-part taxon-name-part-type="species" reg="xingyi">xingyi</tp:taxon-name-part></tp:taxon-name></italic> Chen, Zhang &amp; Zhu, 2009 <bold>52</bold><italic><tp:taxon-name><tp:taxon-name-part taxon-name-part-type="genus" reg="Khorata">K.</tp:taxon-name-part><tp:taxon-name-part taxon-name-part-type="species" reg="yangchun">yangchun</tp:taxon-name-part></tp:taxon-name></italic> Yao &amp; Li, 2019 <bold>53</bold><italic><tp:taxon-name><tp:taxon-name-part taxon-name-part-type="genus" reg="Khorata">K.</tp:taxon-name-part><tp:taxon-name-part taxon-name-part-type="species" reg="yuhaoi">yuhaoi</tp:taxon-name-part></tp:taxon-name></italic> Xu, Zheng &amp; Yao, 2020 <bold>54</bold><italic><tp:taxon-name><tp:taxon-name-part taxon-name-part-type="genus" reg="Khorata">K.</tp:taxon-name-part><tp:taxon-name-part taxon-name-part-type="species" reg="zhui">zhui</tp:taxon-name-part></tp:taxon-name></italic> Zhang &amp; Zhang, 2008. Arrow indicates the habitat.</p></caption><graphic xmlns:xlink="http://www.w3.org/1999/xlink" xlink:href="zookeys-1244-281_article-154422__-g001.jpg" position="float" orientation="portrait" xlink:type="simple" id="oo_1372260.jpg"><uri content-type="original_file" xlink:type="simple">https://binary.pensoft.net/fig/1372260</uri></graphic></fig><p>Thirty-seven species of this genus are here divided into nine formal species groups based on superficial similarity, while the remaining species are tentatively not assigned to any species groups.</p><list list-type="order"><list-item><p>The 
                                <italic>digitata</italic> group. This group includes four species: 
                                <italic><tp:taxon-name><tp:taxon-name-part taxon-name-part-type="genus" reg="Khorata">K.</tp:taxon-name-part><tp:taxon-name-part taxon-name-part-type="species" reg="digitata">digitata</tp:taxon-name-part></tp:taxon-name></italic>, 
                                <italic><tp:taxon-name><tp:taxon-name-part taxon-name-part-type="genus" reg="Khorata">K.</tp:taxon-name-part><tp:taxon-name-part taxon-name-part-type="species" reg="qian">qian</tp:taxon-name-part></tp:taxon-name></italic> Yao &amp; Li, 2019, 
                                <italic><tp:taxon-name><tp:taxon-name-part taxon-name-part-type="genus" reg="Khorata">K.</tp:taxon-name-part><tp:taxon-name-part taxon-name-part-type="species" reg="qianlei">qianlei</tp:taxon-name-part></tp:taxon-name></italic> sp. nov. and 
                                <italic><tp:taxon-name><tp:taxon-name-part taxon-name-part-type="genus" reg="Khorata">K.</tp:taxon-name-part><tp:taxon-name-part taxon-name-part-type="species" reg="yuhaoi">yuhaoi</tp:taxon-name-part></tp:taxon-name></italic>. They share five putative synapomorphies on the procursus: two prolatero-distal apophyses (pda1, pda2), distal sclerite (ds), dorso-subdistal apophysis (dsa), and retrolatero-distal apophysis (rda) (Figs <xref ref-type="fig" rid="F2">2C</xref>, <xref ref-type="fig" rid="F4">4A, C, E</xref>). In addition, endogynes of 
                                <italic><tp:taxon-name><tp:taxon-name-part taxon-name-part-type="genus" reg="Khorata">K.</tp:taxon-name-part><tp:taxon-name-part taxon-name-part-type="species" reg="digitata">digitata</tp:taxon-name-part></tp:taxon-name></italic>, 
                                <italic><tp:taxon-name><tp:taxon-name-part taxon-name-part-type="genus" reg="Khorata">K.</tp:taxon-name-part><tp:taxon-name-part taxon-name-part-type="species" reg="qian">qian</tp:taxon-name-part></tp:taxon-name></italic> and 
                                <italic><tp:taxon-name><tp:taxon-name-part taxon-name-part-type="genus" reg="Khorata">K.</tp:taxon-name-part><tp:taxon-name-part taxon-name-part-type="species" reg="yuhaoi">yuhaoi</tp:taxon-name-part></tp:taxon-name></italic> have sclerites (as) anterior to pore plates (pp) (Fig. <xref ref-type="fig" rid="F4">4B, D, F</xref>).
                            </p></list-item><list-item><p>The 
                                <italic>epunctata</italic> group. This group includes four species: 
                                <italic><tp:taxon-name><tp:taxon-name-part taxon-name-part-type="genus" reg="Khorata">K.</tp:taxon-name-part><tp:taxon-name-part taxon-name-part-type="species" reg="circularis">circularis</tp:taxon-name-part></tp:taxon-name></italic> Yao &amp; Li, 2013, 
                                <italic><tp:taxon-name><tp:taxon-name-part taxon-name-part-type="genus" reg="Khorata">K.</tp:taxon-name-part><tp:taxon-name-part taxon-name-part-type="species" reg="epunctata">epunctata</tp:taxon-name-part></tp:taxon-name></italic> Yao &amp; Li, 2010, 
                                <italic><tp:taxon-name><tp:taxon-name-part taxon-name-part-type="genus" reg="Khorata">K.</tp:taxon-name-part><tp:taxon-name-part taxon-name-part-type="species" reg="fusui">fusui</tp:taxon-name-part></tp:taxon-name></italic> Zhang &amp; Zhu, 2009 and 
                                <italic><tp:taxon-name><tp:taxon-name-part taxon-name-part-type="genus" reg="Khorata">K.</tp:taxon-name-part><tp:taxon-name-part taxon-name-part-type="species" reg="shao">shao</tp:taxon-name-part></tp:taxon-name></italic> Yao &amp; Li, 2010. They share two putative synapomorphies on the procursus: lamellar ventro-distal apophysis (vda) and slightly sclerotized distal apophysis (da) (e.g., fig. 28C in <xref ref-type="bibr" rid="B11">Yao and Li 2013</xref>).
                            </p></list-item><list-item><p>The 
                                <italic>flabelliformis</italic> group. This group includes six species: 
                                <italic><tp:taxon-name><tp:taxon-name-part taxon-name-part-type="genus" reg="Khorata">K.</tp:taxon-name-part><tp:taxon-name-part taxon-name-part-type="species" reg="dongkou">dongkou</tp:taxon-name-part></tp:taxon-name></italic> Yao &amp; Li, 2010, 
                                <italic><tp:taxon-name><tp:taxon-name-part taxon-name-part-type="genus" reg="Khorata">K.</tp:taxon-name-part><tp:taxon-name-part taxon-name-part-type="species" reg="flabelliformis">flabelliformis</tp:taxon-name-part></tp:taxon-name></italic> Yao &amp; Li, 2010, 
                                <italic><tp:taxon-name><tp:taxon-name-part taxon-name-part-type="genus" reg="Khorata">K.</tp:taxon-name-part><tp:taxon-name-part taxon-name-part-type="species" reg="guiensis">guiensis</tp:taxon-name-part></tp:taxon-name></italic> Yao &amp; Li, 2010, 
                                <italic><tp:taxon-name><tp:taxon-name-part taxon-name-part-type="genus" reg="Khorata">K.</tp:taxon-name-part><tp:taxon-name-part taxon-name-part-type="species" reg="macilenta">macilenta</tp:taxon-name-part></tp:taxon-name></italic> Yao &amp; Li, 2010, 
                                <italic><tp:taxon-name><tp:taxon-name-part taxon-name-part-type="genus" reg="Khorata">K.</tp:taxon-name-part><tp:taxon-name-part taxon-name-part-type="species" reg="miaoshanensis">miaoshanensis</tp:taxon-name-part></tp:taxon-name></italic> Yao &amp; Li, 2010 and 
                                <italic><tp:taxon-name><tp:taxon-name-part taxon-name-part-type="genus" reg="Khorata">K.</tp:taxon-name-part><tp:taxon-name-part taxon-name-part-type="species" reg="ningyuan">ningyuan</tp:taxon-name-part></tp:taxon-name></italic> Wei &amp; Xu, 2014. They share two putative synapomorphies: spine-shaped prolatero-ventral apophysis (pva) on the procursus (e.g., fig. 13D in <xref ref-type="bibr" rid="B10">Yao and Li 2010</xref>) and posterior lip (pl) on the epigyne (e.g., fig. 14A in <xref ref-type="bibr" rid="B10">Yao and Li 2010</xref>).
                            </p></list-item><list-item><p>The 
                                <italic>khammouan</italic> group. This group includes two species: 
                                <italic><tp:taxon-name><tp:taxon-name-part taxon-name-part-type="genus" reg="Khorata">K.</tp:taxon-name-part><tp:taxon-name-part taxon-name-part-type="species" reg="khammouan">khammouan</tp:taxon-name-part></tp:taxon-name></italic> Huber, 2005 and 
                                <italic><tp:taxon-name><tp:taxon-name-part taxon-name-part-type="genus" reg="Khorata">K.</tp:taxon-name-part><tp:taxon-name-part taxon-name-part-type="species" reg="protumida">protumida</tp:taxon-name-part></tp:taxon-name></italic> Yao, Pham &amp; Li, 2015. They share two putative synapomorphies: sclerotized prolatero-dorsal apophysis (pda) on the procursus (e.g., fig. 151 in <xref ref-type="bibr" rid="B2">Huber 2005</xref>) and a pair of protrusions on the epigyne (e.g., fig. 155 in <xref ref-type="bibr" rid="B2">Huber 2005</xref>).
                            </p></list-item><list-item><p>The 
                                <italic>matang</italic> group. This group includes two species: 
                                <italic><tp:taxon-name><tp:taxon-name-part taxon-name-part-type="genus" reg="Khorata">K.</tp:taxon-name-part><tp:taxon-name-part taxon-name-part-type="species" reg="matang">matang</tp:taxon-name-part></tp:taxon-name></italic> Yao &amp; Li, 2019 and 
                                <italic><tp:taxon-name><tp:taxon-name-part taxon-name-part-type="genus" reg="Khorata">K.</tp:taxon-name-part><tp:taxon-name-part taxon-name-part-type="species" reg="wenshan">wenshan</tp:taxon-name-part></tp:taxon-name></italic> Yao &amp; Li, 2019. They share three putative synapomorphies: bifurcated prolatero-distal apophysis (pda) and bifurcated retrolatero-distal apophysis (rda) on the procursus (e.g., fig. 7C, D in <xref ref-type="bibr" rid="B14">Yao et al. 2019</xref>) and posterior lip (pl) on the epigyne (e.g., fig. 8A in <xref ref-type="bibr" rid="B14">Yao et al. 2019</xref>).
                            </p></list-item><list-item><p>The 
                                <italic>nanningensis</italic> group. This group includes eight species: 
                                <italic><tp:taxon-name><tp:taxon-name-part taxon-name-part-type="genus" reg="Khorata">K.</tp:taxon-name-part><tp:taxon-name-part taxon-name-part-type="species" reg="bachma">bachma</tp:taxon-name-part></tp:taxon-name></italic> Yao &amp; Li, 2018, 
                                <italic><tp:taxon-name><tp:taxon-name-part taxon-name-part-type="genus" reg="Khorata">K.</tp:taxon-name-part><tp:taxon-name-part taxon-name-part-type="species" reg="danxia">danxia</tp:taxon-name-part></tp:taxon-name></italic> Sheng &amp; Xu, 2021, 
                                <italic><tp:taxon-name><tp:taxon-name-part taxon-name-part-type="genus" reg="Khorata">K.</tp:taxon-name-part><tp:taxon-name-part taxon-name-part-type="species" reg="kep">kep</tp:taxon-name-part></tp:taxon-name></italic>, 
                                <italic><tp:taxon-name><tp:taxon-name-part taxon-name-part-type="genus" reg="Khorata">K.</tp:taxon-name-part><tp:taxon-name-part taxon-name-part-type="species" reg="nanningensis">nanningensis</tp:taxon-name-part></tp:taxon-name></italic> Yao &amp; Li, 2010, 
                                <italic><tp:taxon-name><tp:taxon-name-part taxon-name-part-type="genus" reg="Khorata">K.</tp:taxon-name-part><tp:taxon-name-part taxon-name-part-type="species" reg="ninhbinh">ninhbinh</tp:taxon-name-part></tp:taxon-name></italic> Zhang, Li &amp; Yao, 2024, 
                                <italic><tp:taxon-name><tp:taxon-name-part taxon-name-part-type="genus" reg="Khorata">K.</tp:taxon-name-part><tp:taxon-name-part taxon-name-part-type="species" reg="quangbinh">quangbinh</tp:taxon-name-part></tp:taxon-name></italic> Yao &amp; Li, 2018, 
                                <italic><tp:taxon-name><tp:taxon-name-part taxon-name-part-type="genus" reg="Khorata">K.</tp:taxon-name-part><tp:taxon-name-part taxon-name-part-type="species" reg="robertmurphyi">robertmurphyi</tp:taxon-name-part></tp:taxon-name></italic> Yao &amp; Li, 2010 and 
                                <italic><tp:taxon-name><tp:taxon-name-part taxon-name-part-type="genus" reg="Khorata">K.</tp:taxon-name-part><tp:taxon-name-part taxon-name-part-type="species" reg="suwei">suwei</tp:taxon-name-part></tp:taxon-name></italic> Yao &amp; Li, 2019. They share two putative synapomorphies on the procursus: lamellar ventro-distal apophysis (vda) and dorso-distal apophysis (dda) bearing teeth (e.g., fig. 37D in <xref ref-type="bibr" rid="B10">Yao and Li 2010</xref>).
                            </p></list-item><list-item><p>The 
                                <italic>palace</italic> group. This group includes two species: 
                                <italic><tp:taxon-name><tp:taxon-name-part taxon-name-part-type="genus" reg="Khorata">K.</tp:taxon-name-part><tp:taxon-name-part taxon-name-part-type="species" reg="luoping">luoping</tp:taxon-name-part></tp:taxon-name></italic> Yao &amp; Li, 2019 and 
                                <italic><tp:taxon-name><tp:taxon-name-part taxon-name-part-type="genus" reg="Khorata">K.</tp:taxon-name-part><tp:taxon-name-part taxon-name-part-type="species" reg="palace">palace</tp:taxon-name-part></tp:taxon-name></italic> Yao &amp; Li, 2018. They share three putative synapomorphies on the procursus: bifurcated prolatero-distal apophysis (pda), ventro-distal apophysis (vda), and spine-shaped retrolatero-distal apophysis (rda) (e.g., fig. 7C in <xref ref-type="bibr" rid="B7">Nie et al. 2018</xref>).
                            </p></list-item><list-item><p>The 
                                <italic>schwendingeri</italic> group. This group includes three species: 
                                <italic><tp:taxon-name><tp:taxon-name-part taxon-name-part-type="genus" reg="Khorata">K.</tp:taxon-name-part><tp:taxon-name-part taxon-name-part-type="species" reg="bangkok">bangkok</tp:taxon-name-part></tp:taxon-name></italic> Huber, 2005, 
                                <italic><tp:taxon-name><tp:taxon-name-part taxon-name-part-type="genus" reg="Khorata">K.</tp:taxon-name-part><tp:taxon-name-part taxon-name-part-type="species" reg="musee">musee</tp:taxon-name-part></tp:taxon-name></italic> Lan &amp; Li, 2021 and 
                                <italic><tp:taxon-name><tp:taxon-name-part taxon-name-part-type="genus" reg="Khorata">K.</tp:taxon-name-part><tp:taxon-name-part taxon-name-part-type="species" reg="schwendingeri">schwendingeri</tp:taxon-name-part></tp:taxon-name></italic>. They share one putative synapomorphy on the procursus: spine-shaped prolatero-dorsal apophysis (pda) (e.g., fig. 161 in <xref ref-type="bibr" rid="B2">Huber 2005</xref>).
                            </p></list-item><list-item><p>The 
                                <italic>triangula</italic> group. This group includes six species: 
                                <italic><tp:taxon-name><tp:taxon-name-part taxon-name-part-type="genus" reg="Khorata">K.</tp:taxon-name-part><tp:taxon-name-part taxon-name-part-type="species" reg="libo">libo</tp:taxon-name-part></tp:taxon-name></italic> Yao &amp; Li, 2019, 
                                <italic><tp:taxon-name><tp:taxon-name-part taxon-name-part-type="genus" reg="Khorata">K.</tp:taxon-name-part><tp:taxon-name-part taxon-name-part-type="species" reg="liuzhouensis">liuzhouensis</tp:taxon-name-part></tp:taxon-name></italic> Yao &amp; Li, 2010, 
                                <italic><tp:taxon-name><tp:taxon-name-part taxon-name-part-type="genus" reg="Khorata">K.</tp:taxon-name-part><tp:taxon-name-part taxon-name-part-type="species" reg="luojinensis">luojinensis</tp:taxon-name-part></tp:taxon-name></italic> Yao &amp; Li, 2010, 
                                <italic><tp:taxon-name><tp:taxon-name-part taxon-name-part-type="genus" reg="Khorata">K.</tp:taxon-name-part><tp:taxon-name-part taxon-name-part-type="species" reg="paquini">paquini</tp:taxon-name-part></tp:taxon-name></italic> Yao &amp; Li, 2010, 
                                <italic><tp:taxon-name><tp:taxon-name-part taxon-name-part-type="genus" reg="Khorata">K.</tp:taxon-name-part><tp:taxon-name-part taxon-name-part-type="species" reg="sancai">sancai</tp:taxon-name-part></tp:taxon-name></italic> Wei &amp; Xu, 2014 and 
                                <italic><tp:taxon-name><tp:taxon-name-part taxon-name-part-type="genus" reg="Khorata">K.</tp:taxon-name-part><tp:taxon-name-part taxon-name-part-type="species" reg="triangula">triangula</tp:taxon-name-part></tp:taxon-name></italic> Yao &amp; Li, 2010. They share one putative synapomorphy on the procursus: lamellar distal apophysis (da) (e.g., fig. 55D in <xref ref-type="bibr" rid="B10">Yao and Li 2010</xref>).
                            </p></list-item></list></tp:treatment-sec><tp:treatment-sec><!--Section generated to contain objects referenced in tp:taxon-treatment.--><fig id="F2" position="float" orientation="portrait"><object-id xmlns:xlink="http://www.w3.org/1999/xlink" content-type="doi" xlink:type="simple">10.3897/zookeys.1244.154422.figure2</object-id><object-id xmlns:xlink="http://www.w3.org/1999/xlink" content-type="arpha" xlink:type="simple">1B56B81A-330D-5666-AA5C-C9C5DAB445E5</object-id><label>Figure 2.</label><caption><p><italic><tp:taxon-name><tp:taxon-name-part taxon-name-part-type="genus" reg="Khorata">Khorata</tp:taxon-name-part><tp:taxon-name-part taxon-name-part-type="species" reg="qianlei">qianlei</tp:taxon-name-part></tp:taxon-name></italic> sp. nov., holotype male. <bold>A, B.</bold> Palp (<bold>A.</bold> Prolateral view; <bold>B.</bold> Retrolateral view); <bold>C, D.</bold> Distal part of procursus (<bold>C.</bold> Prolateral view; <bold>D.</bold> Retrolateral view). Abbreviations: b = bulb, ds = distal sclerite, dsa = dorso-subdistal apophysis, e = embolus, fra = femoral retrolateral apophysis, pda = prolatero-distal apophysis, pr = procursus, rda = retrolatero-distal apophysis, tra = trochanteral retrolateral apophysis, va = ventral apophysis. Scale bars: 0.20 mm (<bold>A, B</bold>); 0.05 mm (<bold>C, D</bold>).</p></caption><graphic xmlns:xlink="http://www.w3.org/1999/xlink" xlink:href="zookeys-1244-281_article-154422__-g002.jpg" position="float" orientation="portrait" xlink:type="simple" id="oo_1372261.jpg"><uri content-type="original_file" xlink:type="simple">https://binary.pensoft.net/fig/1372261</uri></graphic></fig><fig id="F4" position="float" orientation="portrait"><object-id xmlns:xlink="http://www.w3.org/1999/xlink" content-type="doi" xlink:type="simple">10.3897/zookeys.1244.154422.figure4</object-id><object-id xmlns:xlink="http://www.w3.org/1999/xlink" content-type="arpha" xlink:type="simple">E71C7095-9CEA-5641-BE8E-AC026BE92A91</object-id><label>Figure 4.</label><caption><p><italic><tp:taxon-name><tp:taxon-name-part taxon-name-part-type="genus" reg="Khorata">Khorata</tp:taxon-name-part><tp:taxon-name-part taxon-name-part-type="species" reg="digitata">digitata</tp:taxon-name-part></tp:taxon-name></italic> (<bold>A, B</bold>), <italic><tp:taxon-name><tp:taxon-name-part taxon-name-part-type="genus" reg="Khorata">K.</tp:taxon-name-part><tp:taxon-name-part taxon-name-part-type="species" reg="qian">qian</tp:taxon-name-part></tp:taxon-name></italic> (<bold>C, D</bold>), <italic><tp:taxon-name><tp:taxon-name-part taxon-name-part-type="genus" reg="Khorata">K.</tp:taxon-name-part><tp:taxon-name-part taxon-name-part-type="species" reg="yuhaoi">yuhaoi</tp:taxon-name-part></tp:taxon-name></italic> (<bold>E, F</bold>), male (<bold>A, C, E</bold>) and female (<bold>B, D, F</bold>). <bold>A, C, E.</bold> Distal parts of procursus, prolateral views; <bold>B, D, F.</bold> Endogynes (<bold>F.</bold> Arrow points at slightly curved part). Abbreviations: aa = anterior arch, as = anterior sclerite, ds = distal sclerite, dsa = dorso-subdistal apophysis, pda = prolatero-distal apophysis, pl = posterior lip, pp = pore plate, psa = prolatero-subdistal apophysis, rda = retrolatero-distal apophysis. Scale bars: 0.05 mm (<bold>A, C, E</bold>); 0.10 mm (<bold>B, D, F</bold>).</p></caption><graphic xmlns:xlink="http://www.w3.org/1999/xlink" xlink:href="zookeys-1244-281_article-154422__-g004.jpg" position="float" orientation="portrait" xlink:type="simple" id="oo_1372263.jpg"><uri content-type="original_file" xlink:type="simple">https://binary.pensoft.net/fig/1372263</uri></graphic></fig></tp:treatment-sec><ref-list><ref id="B10"><mixed-citation xmlns:xlink="http://www.w3.org/1999/xlink" xlink:type="simple"><person-group><name name-style="western"><surname>Yao</surname><given-names>Z</given-names></name><name name-style="western"><surname>Li</surname><given-names>S</given-names></name></person-group> (<year>2010</year>) <article-title>Pholcid spiders of the genus <italic><tp:taxon-name><tp:taxon-name-part taxon-name-part-type="genus">Khorata</tp:taxon-name-part></tp:taxon-name></italic> Huber, 2005 (<tp:taxon-name><tp:taxon-name-part taxon-name-part-type="order">Araneae</tp:taxon-name-part></tp:taxon-name>: <tp:taxon-name><tp:taxon-name-part taxon-name-part-type="family">Pholcidae</tp:taxon-name-part></tp:taxon-name>) from Guangxi, China.</article-title><source>Zootaxa</source><volume>2594</volume>(<issue>1</issue>): <fpage>1</fpage>–<lpage>79</lpage>. <ext-link xlink:href="10.11646/zootaxa.2594.1.1" ext-link-type="doi" xlink:type="simple">https://doi.org/10.11646/zootaxa.2594.1.1</ext-link></mixed-citation></ref><ref id="B9"><mixed-citation xmlns:xlink="http://www.w3.org/1999/xlink" xlink:type="simple"><person-group><name name-style="western"><surname>Xu</surname><given-names>H</given-names></name><name name-style="western"><surname>Zheng</surname><given-names>G</given-names></name><name name-style="western"><surname>Yao</surname><given-names>Z</given-names></name></person-group> (<year>2020</year>) <article-title>Two new species of the spider genus <italic><tp:taxon-name><tp:taxon-name-part taxon-name-part-type="genus">Khorata</tp:taxon-name-part></tp:taxon-name></italic> Huber, 2005 (<tp:taxon-name><tp:taxon-name-part taxon-name-part-type="order">Araneae</tp:taxon-name-part></tp:taxon-name>: <tp:taxon-name><tp:taxon-name-part taxon-name-part-type="family">Pholcidae</tp:taxon-name-part></tp:taxon-name>) from southern China.</article-title><source>Zootaxa</source><volume>4747</volume>(<issue>1</issue>): <fpage>156</fpage>–<lpage>166</lpage>. <ext-link xlink:href="10.11646/zootaxa.4747.1.6" ext-link-type="doi" xlink:type="simple">https://doi.org/10.11646/zootaxa.4747.1.6</ext-link></mixed-citation></ref><ref id="B11"><mixed-citation xmlns:xlink="http://www.w3.org/1999/xlink" xlink:type="simple"><person-group><name name-style="western"><surname>Yao</surname><given-names>Z</given-names></name><name name-style="western"><surname>Li</surname><given-names>S</given-names></name></person-group> (<year>2013</year>) <article-title>New and little known pholcid spiders (<tp:taxon-name><tp:taxon-name-part taxon-name-part-type="order">Araneae</tp:taxon-name-part></tp:taxon-name>: <tp:taxon-name><tp:taxon-name-part taxon-name-part-type="family">Pholcidae</tp:taxon-name-part></tp:taxon-name>) from Laos.</article-title><source>Zootaxa</source><volume>3709</volume>(<issue>1</issue>): <fpage>1</fpage>–<lpage>51</lpage>. <ext-link xlink:href="10.11646/zootaxa.3709.1.1" ext-link-type="doi" xlink:type="simple">https://doi.org/10.11646/zootaxa.3709.1.1</ext-link></mixed-citation></ref><ref id="B12"><mixed-citation xmlns:xlink="http://www.w3.org/1999/xlink" xlink:type="simple"><person-group><name name-style="western"><surname>Yao</surname><given-names>Z</given-names></name><name name-style="western"><surname>Li</surname><given-names>S</given-names></name><name name-style="western"><surname>Jäger</surname><given-names>P</given-names></name></person-group> (<year>2014</year>) <article-title>Four new species of pholcine spiders (<tp:taxon-name><tp:taxon-name-part taxon-name-part-type="order">Araneae</tp:taxon-name-part></tp:taxon-name>: <tp:taxon-name><tp:taxon-name-part taxon-name-part-type="family">Pholcidae</tp:taxon-name-part></tp:taxon-name>) from Southeast Asia.</article-title><source>Zootaxa</source><volume>3793</volume>(<issue>3</issue>): <fpage>331</fpage>–<lpage>349</lpage>. <ext-link xlink:href="10.11646/zootaxa.3793.3.2" ext-link-type="doi" xlink:type="simple">https://doi.org/10.11646/zootaxa.3793.3.2</ext-link></mixed-citation></ref><ref id="B6"><mixed-citation xmlns:xlink="http://www.w3.org/1999/xlink" xlink:type="simple"><person-group><name name-style="western"><surname>Lan</surname><given-names>T</given-names></name><name name-style="western"><surname>Jäger</surname><given-names>P</given-names></name><name name-style="western"><surname>Zhu</surname><given-names>W</given-names></name><name name-style="western"><surname>Li</surname><given-names>S</given-names></name></person-group> (<year>2021</year>) <article-title>Pholcid spiders (<tp:taxon-name><tp:taxon-name-part taxon-name-part-type="order">Araneae</tp:taxon-name-part></tp:taxon-name>: <tp:taxon-name><tp:taxon-name-part taxon-name-part-type="family">Pholcidae</tp:taxon-name-part></tp:taxon-name>) from Southeast Asia, with descriptions of five new species.</article-title><source>Zootaxa</source><volume>4963</volume>(<issue>3</issue>): <fpage>545</fpage>–<lpage>562</lpage>. <ext-link xlink:href="10.11646/zootaxa.4963.3.8" ext-link-type="doi" xlink:type="simple">https://doi.org/10.11646/zootaxa.4963.3.8</ext-link></mixed-citation></ref><ref id="B3"><mixed-citation xmlns:xlink="http://www.w3.org/1999/xlink" xlink:type="simple"><person-group><name name-style="western"><surname>Huber</surname><given-names>BA</given-names></name><name name-style="western"><surname>Nuñeza</surname><given-names>OM</given-names></name><name name-style="western"><surname>Leh Moi Ung</surname><given-names>C</given-names></name></person-group> (<year>2015</year>) <article-title>Revision, phylogeny, and microhabitat shifts in the Southeast Asian spider genus <italic><tp:taxon-name><tp:taxon-name-part taxon-name-part-type="genus">Aetana</tp:taxon-name-part></tp:taxon-name></italic> (<tp:taxon-name><tp:taxon-name-part taxon-name-part-type="order">Araneae</tp:taxon-name-part></tp:taxon-name>, <tp:taxon-name><tp:taxon-name-part taxon-name-part-type="family">Pholcidae</tp:taxon-name-part></tp:taxon-name>).</article-title><source>European Journal of Taxonomy</source><volume>162</volume>: <fpage>1</fpage>–<lpage>78</lpage>. <ext-link xlink:href="10.5852/ejt.2015.162" ext-link-type="doi" xlink:type="simple">https://doi.org/10.5852/ejt.2015.162</ext-link></mixed-citation></ref><ref id="B1"><mixed-citation xmlns:xlink="http://www.w3.org/1999/xlink" xlink:type="simple"><person-group><name name-style="western"><surname>Eberle</surname><given-names>J</given-names></name><name name-style="western"><surname>Dimitrov</surname><given-names>D</given-names></name><name name-style="western"><surname>Valdez-Mondragón</surname><given-names>A</given-names></name><name name-style="western"><surname>Huber</surname><given-names>BA</given-names></name></person-group> (<year>2018</year>) <article-title>Microhabitat change drives diversification in pholcid spiders.</article-title><source>BMC Evolutionary Biology</source><volume>18</volume>(<issue>1</issue>): <fpage>141</fpage>. <ext-link xlink:href="10.1186/s12862-018-1244-8" ext-link-type="doi" xlink:type="simple">https://doi.org/10.1186/s12862-018-1244-8</ext-link></mixed-citation></ref><ref id="B4"><mixed-citation xmlns:xlink="http://www.w3.org/1999/xlink" xlink:type="simple"><person-group><name name-style="western"><surname>Huber</surname><given-names>BA</given-names></name><name name-style="western"><surname>Eberle</surname><given-names>J</given-names></name><name name-style="western"><surname>Dimitrov</surname><given-names>D</given-names></name></person-group> (<year>2018</year>) <article-title>The phylogeny of pholcid spiders: A critical evaluation of relationships suggested by molecular data (<tp:taxon-name><tp:taxon-name-part taxon-name-part-type="order">Araneae</tp:taxon-name-part></tp:taxon-name>, <tp:taxon-name><tp:taxon-name-part taxon-name-part-type="family">Pholcidae</tp:taxon-name-part></tp:taxon-name>).</article-title><source>ZooKeys</source><volume>789</volume>: <fpage>51</fpage>–<lpage>101</lpage>. <ext-link xlink:href="10.3897/zookeys.789.22781" ext-link-type="doi" xlink:type="simple">https://doi.org/10.3897/zookeys.789.22781</ext-link></mixed-citation></ref><ref id="B2"><mixed-citation xmlns:xlink="http://www.w3.org/1999/xlink" xlink:type="simple"><person-group><name name-style="western"><surname>Huber</surname><given-names>BA</given-names></name></person-group> (<year>2005</year>) <article-title>Revision of the genus <italic><tp:taxon-name><tp:taxon-name-part taxon-name-part-type="genus">Spermophora</tp:taxon-name-part></tp:taxon-name></italic> Hentz in Southeast Asia and on the Pacific islands, with descriptions of three new genera (<tp:taxon-name><tp:taxon-name-part taxon-name-part-type="order">Araneae</tp:taxon-name-part></tp:taxon-name>: <tp:taxon-name><tp:taxon-name-part taxon-name-part-type="family">Pholcidae</tp:taxon-name-part></tp:taxon-name>).</article-title><source>Zoölogische Mededeelingen</source><volume>79</volume>: <fpage>61</fpage>–<lpage>114</lpage>.</mixed-citation></ref><ref id="B14"><mixed-citation xmlns:xlink="http://www.w3.org/1999/xlink" xlink:type="simple"><person-group><name name-style="western"><surname>Yao</surname><given-names>Z</given-names></name><name name-style="western"><surname>Nie</surname><given-names>L</given-names></name><name name-style="western"><surname>Li</surname><given-names>S</given-names></name></person-group> (<year>2019</year>) <article-title>Eight new species of the spider genus <italic><tp:taxon-name><tp:taxon-name-part taxon-name-part-type="genus">Khorata</tp:taxon-name-part></tp:taxon-name></italic> Huber, 2005 (<tp:taxon-name><tp:taxon-name-part taxon-name-part-type="order">Araneae</tp:taxon-name-part></tp:taxon-name>: <tp:taxon-name><tp:taxon-name-part taxon-name-part-type="family">Pholcidae</tp:taxon-name-part></tp:taxon-name>) from China.</article-title><source>Zootaxa</source><volume>4683</volume>(<issue>2</issue>): <fpage>336</fpage>–<lpage>360</lpage>. <ext-link xlink:href="10.11646/zootaxa.4683.3.2" ext-link-type="doi" xlink:type="simple">https://doi.org/10.11646/zootaxa.4683.3.2</ext-link></mixed-citation></ref><ref id="B7"><mixed-citation xmlns:xlink="http://www.w3.org/1999/xlink" xlink:type="simple"><person-group><name name-style="western"><surname>Nie</surname><given-names>L</given-names></name><name name-style="western"><surname>Yao</surname><given-names>Z</given-names></name><name name-style="western"><surname>Pham</surname><given-names>DS</given-names></name><name name-style="western"><surname>Li</surname><given-names>S</given-names></name></person-group> (<year>2018</year>) <article-title>Five new species of the spider genus <italic><tp:taxon-name><tp:taxon-name-part taxon-name-part-type="genus">Khorata</tp:taxon-name-part></tp:taxon-name></italic> Huber, 2005 (<tp:taxon-name><tp:taxon-name-part taxon-name-part-type="order">Araneae</tp:taxon-name-part></tp:taxon-name>: <tp:taxon-name><tp:taxon-name-part taxon-name-part-type="family">Pholcidae</tp:taxon-name-part></tp:taxon-name>) from Vietnam.</article-title><source>Zootaxa</source><volume>4486</volume>(<issue>4</issue>): <fpage>480</fpage>–<lpage>496</lpage>. <ext-link xlink:href="10.11646/zootaxa.4486.4.4" ext-link-type="doi" xlink:type="simple">https://doi.org/10.11646/zootaxa.4486.4.4</ext-link></mixed-citation></ref></ref-list></tp:taxon-treatment>
