# Supplementary material for: ﻿Taxonomic notes on four closely related spider species of the genus Khorata (Araneae, Pholcidae)
Source: Zookeys. 2025 Jul 11;1244:281–91. doi: 10.3897/zookeys.1244.154422 (PMC12274897; doi:10.3897/zookeys.1244.154422)
Supplement: XML Treatment for Khorata qianlei [file zookeys.1244.154422-treatment2.xml]

<!DOCTYPE tp:taxon-treatment
  PUBLIC "-//TaxonX//DTD Taxonomic Treatment Publishing DTD v0 20100105//EN" "tax-treatment-NSO.dtd">
<tp:taxon-treatment xmlns:tp="http://www.plazi.org/taxpub"><tp:treatment-meta><kwd-group><label>Taxon classification</label><kwd>
                  <named-content content-type="kingdom">Animalia</named-content>
                </kwd><kwd>
                  <named-content content-type="order">Araneae</named-content>
                </kwd><kwd>
                  <named-content content-type="family">Pholcidae</named-content>
                </kwd></kwd-group><mixed-citation publication-type="journal"><person-group><name><surname>Li</surname><given-names>Jinglin</given-names></name><name><surname>Zhang</surname><given-names>Baisensen</given-names></name><name><surname>Li</surname><given-names>Shuqiang</given-names></name><name><surname>Yao</surname><given-names>Zhiyuan</given-names></name></person-group><article-title>﻿Taxonomic notes on four closely related spider species of the genus <italic><tp:taxon-name><tp:taxon-name-part taxon-name-part-type="genus" reg="Khorata">Khorata</tp:taxon-name-part></tp:taxon-name></italic> (<tp:taxon-name><tp:taxon-name-part taxon-name-part-type="order">Araneae</tp:taxon-name-part></tp:taxon-name>, <tp:taxon-name><tp:taxon-name-part taxon-name-part-type="family">Pholcidae</tp:taxon-name-part></tp:taxon-name>)</article-title><source>Zookeys</source><day>11</day><month>07</month><year>2025</year><volume>1244</volume><fpage>281</fpage><lpage>291</lpage><pub-id pub-id-type="doi">10.3897/zookeys.1244.154422</pub-id></mixed-citation></tp:treatment-meta><tp:nomenclature><label>﻿</label><tp:taxon-name>
                <object-id xmlns:xlink="http://www.w3.org/1999/xlink" content-type="arpha" xlink:type="simple">DF88E5AB-C2E1-5000-AD51-92397912BF9B</object-id>
                <tp:taxon-name-part taxon-name-part-type="genus" reg="Khorata">Khorata</tp:taxon-name-part>
                <tp:taxon-name-part taxon-name-part-type="species" reg="qianlei">qianlei</tp:taxon-name-part>
                <object-id xmlns:xlink="http://www.w3.org/1999/xlink" content-type="zoobank" xlink:type="simple">https://zoobank.org/2A5EDE44-0138-4839-9112-DDEE9ACA0EFD</object-id>
              </tp:taxon-name><tp:taxon-authority>Li, Li &amp; Yao</tp:taxon-authority><tp:taxon-status xmlns:xlink="http://www.w3.org/1999/xlink" xlink:type="simple">sp. nov.</tp:taxon-status><xref ref-type="fig" rid="F2">Figs 2</xref><xref ref-type="fig" rid="F3">, 3</xref></tp:nomenclature><tp:treatment-sec sec-type="type material" id="SECID0EHTAG"><title>Type material.</title><p><bold><italic>Holotype</italic>: China</bold> • ♂; Guangxi Prov., Yulin, Rong Co., Duqiaoshan Forest Park; <named-content xmlns:xlink="http://www.w3.org/1999/xlink" content-type="dwc:verbatimCoordinates" xlink:type="simple"><named-content content-type="geo-json" specific-use="{&#34;type&#34;:&#34;Point&#34;,&#34;coordinates&#34;:[110.642871,22.821559]}" id="NCID0EVTAG" xlink:type="simple">22.821559°N, 110.642871°E</named-content></named-content>; alt. 187 m; 5 Oct. 2023; Q. Lu leg.; <abbrev xmlns:xlink="http://www.w3.org/1999/xlink" content-type="institution" xlink:title="College of Life Science, Shenyang Normal University" id="ABBRID0E1TAG" xlink:type="simple">SYNU</abbrev>-Ar00493. <bold><italic>Paratypes</italic>: China</bold> • 1♂; same data as for the holotype; <abbrev xmlns:xlink="http://www.w3.org/1999/xlink" content-type="institution" xlink:title="College of Life Science, Shenyang Normal University" id="ABBRID0EDUAG" xlink:type="simple">SYNU</abbrev>-Ar00494 • 1♀; same data as for the holotype; <abbrev xmlns:xlink="http://www.w3.org/1999/xlink" content-type="institution" xlink:title="College of Life Science, Shenyang Normal University" id="ABBRID0EIUAG" xlink:type="simple">SYNU</abbrev>-Ar00495.</p></tp:treatment-sec><tp:treatment-sec sec-type="etymology" id="SECID0ENUAG"><title>Etymology.</title><p>The specific name is a patronym in honor of the collector Qianle Lu (Shenzhen, China).</p></tp:treatment-sec><tp:treatment-sec sec-type="diagnosis" id="SECID0ESUAG"><title>Diagnosis.</title><p>The new species can be distinguished from <italic><tp:taxon-name><tp:taxon-name-part taxon-name-part-type="genus" reg="Khorata">K.</tp:taxon-name-part><tp:taxon-name-part taxon-name-part-type="species" reg="yuhaoi">yuhaoi</tp:taxon-name-part></tp:taxon-name></italic> by the procursus with a bifurcated prolatero-distal apophysis (pda1) (Fig. <xref ref-type="fig" rid="F2">2C</xref> vs psa not bifurcated, Fig. <xref ref-type="fig" rid="F4">4E</xref>), by the male cheliceral frontal apophyses (fa1) wedge-shaped (pointed in lateral view, Fig. <xref ref-type="fig" rid="F3">3D</xref> vs blunt, arrow in fig. 6D in <xref ref-type="bibr" rid="B9">Xu et al. 2020</xref>), by the anterior arch (aa) lacking sclerites (as) (Fig. <xref ref-type="fig" rid="F3">3B</xref> vs present, Fig. <xref ref-type="fig" rid="F4">4F</xref>), and by the pore plates (pp) nearly triangular (Fig. <xref ref-type="fig" rid="F3">3B</xref> vs nearly elliptical, Fig. <xref ref-type="fig" rid="F4">4F</xref>).</p><fig id="F2" position="float" orientation="portrait"><object-id xmlns:xlink="http://www.w3.org/1999/xlink" content-type="doi" xlink:type="simple">10.3897/zookeys.1244.154422.figure2</object-id><object-id xmlns:xlink="http://www.w3.org/1999/xlink" content-type="arpha" xlink:type="simple">1B56B81A-330D-5666-AA5C-C9C5DAB445E5</object-id><label>Figure 2.</label><caption><p><italic><tp:taxon-name><tp:taxon-name-part taxon-name-part-type="genus" reg="Khorata">Khorata</tp:taxon-name-part><tp:taxon-name-part taxon-name-part-type="species" reg="qianlei">qianlei</tp:taxon-name-part></tp:taxon-name></italic> sp. nov., holotype male. <bold>A, B.</bold> Palp (<bold>A.</bold> Prolateral view; <bold>B.</bold> Retrolateral view); <bold>C, D.</bold> Distal part of procursus (<bold>C.</bold> Prolateral view; <bold>D.</bold> Retrolateral view). Abbreviations: b = bulb, ds = distal sclerite, dsa = dorso-subdistal apophysis, e = embolus, fra = femoral retrolateral apophysis, pda = prolatero-distal apophysis, pr = procursus, rda = retrolatero-distal apophysis, tra = trochanteral retrolateral apophysis, va = ventral apophysis. Scale bars: 0.20 mm (<bold>A, B</bold>); 0.05 mm (<bold>C, D</bold>).</p></caption><graphic xmlns:xlink="http://www.w3.org/1999/xlink" xlink:href="zookeys-1244-281_article-154422__-g002.jpg" position="float" orientation="portrait" xlink:type="simple" id="oo_1372261.jpg"><uri content-type="original_file" xlink:type="simple">https://binary.pensoft.net/fig/1372261</uri></graphic></fig><fig id="F3" position="float" orientation="portrait"><object-id xmlns:xlink="http://www.w3.org/1999/xlink" content-type="doi" xlink:type="simple">10.3897/zookeys.1244.154422.figure3</object-id><object-id xmlns:xlink="http://www.w3.org/1999/xlink" content-type="arpha" xlink:type="simple">F554D6C3-B58F-5F46-B307-680144CF03F0</object-id><label>Figure 3.</label><caption><p><italic><tp:taxon-name><tp:taxon-name-part taxon-name-part-type="genus" reg="Khorata">Khorata</tp:taxon-name-part><tp:taxon-name-part taxon-name-part-type="species" reg="qianlei">qianlei</tp:taxon-name-part></tp:taxon-name></italic> sp. nov., holotype male (<bold>C–F</bold>) and paratype female (<bold>A, B, G, H</bold>). <bold>A.</bold> Epigyne; <bold>B.</bold> Endogyne, arrow points at slightly curved part; <bold>C, D.</bold> Chelicerae (<bold>C.</bold> Frontal view; <bold>D.</bold> Lateral view); <bold>E–H.</bold> Habitus (<bold>E, G.</bold> Dorsal view; <bold>F.</bold> Lateral view; <bold>H.</bold> Ventral view). Abbreviations: aa = anterior arch, da = distal apophysis, ep = epigynal pocket, fa = frontal apophysis, pa = proximo-lateral apophysis, pp = pore plate. Scale bars: 0.10 mm (<bold>A, B</bold>); 0.20 mm (<bold>C, D</bold>); 0.50 mm (<bold>E–H</bold>).</p></caption><graphic xmlns:xlink="http://www.w3.org/1999/xlink" xlink:href="zookeys-1244-281_article-154422__-g003.jpg" position="float" orientation="portrait" xlink:type="simple" id="oo_1372262.jpg"><uri content-type="original_file" xlink:type="simple">https://binary.pensoft.net/fig/1372262</uri></graphic></fig><fig id="F4" position="float" orientation="portrait"><object-id xmlns:xlink="http://www.w3.org/1999/xlink" content-type="doi" xlink:type="simple">10.3897/zookeys.1244.154422.figure4</object-id><object-id xmlns:xlink="http://www.w3.org/1999/xlink" content-type="arpha" xlink:type="simple">E71C7095-9CEA-5641-BE8E-AC026BE92A91</object-id><label>Figure 4.</label><caption><p><italic><tp:taxon-name><tp:taxon-name-part taxon-name-part-type="genus" reg="Khorata">Khorata</tp:taxon-name-part><tp:taxon-name-part taxon-name-part-type="species" reg="digitata">digitata</tp:taxon-name-part></tp:taxon-name></italic> (<bold>A, B</bold>), <italic><tp:taxon-name><tp:taxon-name-part taxon-name-part-type="genus" reg="Khorata">K.</tp:taxon-name-part><tp:taxon-name-part taxon-name-part-type="species" reg="qian">qian</tp:taxon-name-part></tp:taxon-name></italic> (<bold>C, D</bold>), <italic><tp:taxon-name><tp:taxon-name-part taxon-name-part-type="genus" reg="Khorata">K.</tp:taxon-name-part><tp:taxon-name-part taxon-name-part-type="species" reg="yuhaoi">yuhaoi</tp:taxon-name-part></tp:taxon-name></italic> (<bold>E, F</bold>), male (<bold>A, C, E</bold>) and female (<bold>B, D, F</bold>). <bold>A, C, E.</bold> Distal parts of procursus, prolateral views; <bold>B, D, F.</bold> Endogynes (<bold>F.</bold> Arrow points at slightly curved part). Abbreviations: aa = anterior arch, as = anterior sclerite, ds = distal sclerite, dsa = dorso-subdistal apophysis, pda = prolatero-distal apophysis, pl = posterior lip, pp = pore plate, psa = prolatero-subdistal apophysis, rda = retrolatero-distal apophysis. Scale bars: 0.05 mm (<bold>A, C, E</bold>); 0.10 mm (<bold>B, D, F</bold>).</p></caption><graphic xmlns:xlink="http://www.w3.org/1999/xlink" xlink:href="zookeys-1244-281_article-154422__-g004.jpg" position="float" orientation="portrait" xlink:type="simple" id="oo_1372263.jpg"><uri content-type="original_file" xlink:type="simple">https://binary.pensoft.net/fig/1372263</uri></graphic></fig></tp:treatment-sec><tp:treatment-sec sec-type="description" id="SECID0EB2AG"><title>Description.</title><p><bold>Male</bold> (<bold><italic>holotype</italic></bold>): Measurements: Total length 2.28 (2.34 with clypeus), carapace 0.87 long, 1.04 wide, opisthosoma 1.41 long, 0.91 wide. Leg I: 22.69 (5.51, 0.43, 5.45, 8.72, 2.58), leg II: 14.23 (4.00, 0.41, 3.28, 4.94, 1.60), leg III: 10.60 (3.08, 0.38, 2.38, 3.76, 1.00), leg IV: 13.82 (4.15, 0.39, 3.16, 5.10, 1.02); tibia I <abbrev xmlns:xlink="http://www.w3.org/1999/xlink" xlink:title="length/diameter" id="ABBRID0EM2AG" xlink:type="simple">L/d</abbrev>: 61. Eye sizes and interdistances: <abbrev xmlns:xlink="http://www.w3.org/1999/xlink" xlink:title="posterior median eye" id="ABBRID0EQ2AG" xlink:type="simple">PME</abbrev>–<abbrev xmlns:xlink="http://www.w3.org/1999/xlink" xlink:title="posterior median eye" id="ABBRID0EU2AG" xlink:type="simple">PME</abbrev> 0.10, <abbrev xmlns:xlink="http://www.w3.org/1999/xlink" xlink:title="posterior median eye" id="ABBRID0EY2AG" xlink:type="simple">PME</abbrev> 0.13, <abbrev xmlns:xlink="http://www.w3.org/1999/xlink" xlink:title="posterior median eye" id="ABBRID0E32AG" xlink:type="simple">PME</abbrev>–<abbrev xmlns:xlink="http://www.w3.org/1999/xlink" xlink:title="anterior lateral eye" id="ABBRID0EA3AG" xlink:type="simple">ALE</abbrev> 0.04. Sternum width/length: 0.65/0.52.</p><p><bold><italic>Color</italic></bold>: Carapace yellowish, with dark brown lateral margins and narrow, dark median line; sternum brown. Legs brownish, slightly whitish on distal parts of femora and tibiae, with darker rings on subdistal parts of femora and proximal and subdistal parts of tibiae. Opisthosoma yellowish, with dark brown bands.</p><p><bold><italic>Body</italic></bold> (Fig. <xref ref-type="fig" rid="F3">3E, F</xref>): Thoracic furrow shallow, but distinct; clypeus unmodified.</p><p><bold><italic>Chelicera</italic></bold> (Fig. <xref ref-type="fig" rid="F3">3C, D</xref>) with 4 apophyses: Proximo-lateral (pa), distal on front-lateral surface (da), wedge-shaped frontal (fa1), and hooked frontal (fa2).</p><p><bold><italic>Palp</italic></bold> (Fig. <xref ref-type="fig" rid="F2">2A–D</xref>): Trochanter with short retrolateral apophysis (tra) (as long as wide) and ventral apophysis (va); femur 1.5× longer than patella and 2× longer than tibia; femur with retrolateral apophysis (fra); procursus (pr) simple proximally but complex distally, with bifurcated prolatero-distal apophysis (pda1), angular distal sclerite (ds), blunt prolatero-distal apophysis (pda2) (bearing pointed branch), pointed dorso-subdistal apophysis (dsa), and blunt retrolatero-distal apophysis (rda); bulb simple, no other apophyses except for embolus; embolus distally pointed, 8× longer than wide.</p><p><bold><italic>Legs</italic></bold>: Retrolateral trichobothrium on tibia I situated at 4% proximally; legs with short erected setae on metatarsi and tarsi; tarsus I with 16 distinct pseudosegments.</p><p><bold>Female</bold> (<bold><italic>paratype</italic></bold>, <abbrev xmlns:xlink="http://www.w3.org/1999/xlink" content-type="institution" xlink:title="College of Life Science, Shenyang Normal University" id="ABBRID0E14AG" xlink:type="simple">SYNU</abbrev>-Ar00495): Similar to male, habitus as in Fig. <xref ref-type="fig" rid="F3">3G, H</xref>. Total length 3.13 (3.26 with clypeus), carapace 0.80 long, 0.92 wide, opisthosoma 2.33 long, 1.50 wide; tibia I: 4.40; tibia I <abbrev xmlns:xlink="http://www.w3.org/1999/xlink" xlink:title="length/diameter" id="ABBRID0ED5AG" xlink:type="simple">L/d</abbrev>: 55. Eye sizes and interdistances: <abbrev xmlns:xlink="http://www.w3.org/1999/xlink" xlink:title="posterior median eye" id="ABBRID0EH5AG" xlink:type="simple">PME</abbrev>–<abbrev xmlns:xlink="http://www.w3.org/1999/xlink" xlink:title="posterior median eye" id="ABBRID0EL5AG" xlink:type="simple">PME</abbrev> 0.08, <abbrev xmlns:xlink="http://www.w3.org/1999/xlink" xlink:title="posterior median eye" id="ABBRID0EP5AG" xlink:type="simple">PME</abbrev> 0.12, <abbrev xmlns:xlink="http://www.w3.org/1999/xlink" xlink:title="posterior median eye" id="ABBRID0ET5AG" xlink:type="simple">PME</abbrev>–<abbrev xmlns:xlink="http://www.w3.org/1999/xlink" xlink:title="anterior lateral eye" id="ABBRID0EX5AG" xlink:type="simple">ALE</abbrev> 0.03. Sternum width/length: 0.65/0.63. Epigyne (Fig. <xref ref-type="fig" rid="F3">3A</xref>) externally elliptical (2× wider than long), posteriorly slightly curved, with pair of posterior pockets (ep) 0.05 apart. Endogyne (Fig. <xref ref-type="fig" rid="F3">3B</xref>) with curved anterior arch (aa) and pair of nearly triangular pore plates (pp) on lateral part.</p></tp:treatment-sec><tp:treatment-sec sec-type="variation" id="SECID0ED6AG"><title>Variation.</title><p>Tibia I in male paratype (<abbrev xmlns:xlink="http://www.w3.org/1999/xlink" content-type="institution" xlink:title="College of Life Science, Shenyang Normal University" id="ABBRID0EJ6AG" xlink:type="simple">SYNU</abbrev>-Ar00494): 5.38.</p></tp:treatment-sec><tp:treatment-sec sec-type="habitat" id="SECID0EO6AG"><title>Habitat.</title><p>The species was found on the web between rocks in primary forest.</p></tp:treatment-sec><tp:treatment-sec sec-type="distribution" id="SECID0ET6AG"><title>Distribution.</title><p>China (Guangxi, type locality; Fig. <xref ref-type="fig" rid="F1">1</xref>).</p></tp:treatment-sec><tp:treatment-sec><!--Section generated to contain objects referenced in tp:taxon-treatment.--><fig id="F1" position="float" orientation="portrait"><object-id xmlns:xlink="http://www.w3.org/1999/xlink" content-type="doi" xlink:type="simple">10.3897/zookeys.1244.154422.figure1</object-id><object-id xmlns:xlink="http://www.w3.org/1999/xlink" content-type="arpha" xlink:type="simple">9CD97436-EB71-5D98-B4B1-A1DE9FFFECF0</object-id><label>Figure 1.</label><caption><p>Distribution records of <italic><tp:taxon-name><tp:taxon-name-part taxon-name-part-type="genus" reg="Khorata">Khorata</tp:taxon-name-part></tp:taxon-name></italic> species. <bold>1</bold><italic><tp:taxon-name><tp:taxon-name-part taxon-name-part-type="genus" reg="Khorata">K.</tp:taxon-name-part><tp:taxon-name-part taxon-name-part-type="species" reg="bachma">bachma</tp:taxon-name-part></tp:taxon-name></italic> Yao &amp; Li, 2018 <bold>2</bold><italic><tp:taxon-name><tp:taxon-name-part taxon-name-part-type="genus" reg="Khorata">K.</tp:taxon-name-part><tp:taxon-name-part taxon-name-part-type="species" reg="bangkok">bangkok</tp:taxon-name-part></tp:taxon-name></italic> Huber, 2005 <bold>3</bold><italic><tp:taxon-name><tp:taxon-name-part taxon-name-part-type="genus" reg="Khorata">K.</tp:taxon-name-part><tp:taxon-name-part taxon-name-part-type="species" reg="bayeri">bayeri</tp:taxon-name-part></tp:taxon-name></italic> Yao, Li &amp; Jäger, 2014 <bold>4</bold><italic><tp:taxon-name><tp:taxon-name-part taxon-name-part-type="genus" reg="Khorata">K.</tp:taxon-name-part><tp:taxon-name-part taxon-name-part-type="species" reg="circularis">circularis</tp:taxon-name-part></tp:taxon-name></italic> Yao &amp; Li, 2013 <bold>5</bold><italic><tp:taxon-name><tp:taxon-name-part taxon-name-part-type="genus" reg="Khorata">K.</tp:taxon-name-part><tp:taxon-name-part taxon-name-part-type="species" reg="cucphuong">cucphuong</tp:taxon-name-part></tp:taxon-name></italic> Yao &amp; Li, 2018 <bold>6</bold><italic><tp:taxon-name><tp:taxon-name-part taxon-name-part-type="genus" reg="Khorata">K.</tp:taxon-name-part><tp:taxon-name-part taxon-name-part-type="species" reg="dangi">dangi</tp:taxon-name-part></tp:taxon-name></italic> Yao, Pham &amp; Li, 2015 <bold>7</bold><italic><tp:taxon-name><tp:taxon-name-part taxon-name-part-type="genus" reg="Khorata">K.</tp:taxon-name-part><tp:taxon-name-part taxon-name-part-type="species" reg="danxia">danxia</tp:taxon-name-part></tp:taxon-name></italic> Sheng &amp; Xu, 2021 <bold>8</bold><italic><tp:taxon-name><tp:taxon-name-part taxon-name-part-type="genus" reg="Khorata">K.</tp:taxon-name-part><tp:taxon-name-part taxon-name-part-type="species" reg="dawei">dawei</tp:taxon-name-part></tp:taxon-name></italic> Yao &amp; Li, 2019 <bold>9</bold><italic><tp:taxon-name><tp:taxon-name-part taxon-name-part-type="genus" reg="Khorata">K.</tp:taxon-name-part><tp:taxon-name-part taxon-name-part-type="species" reg="diaoluoshanensis">diaoluoshanensis</tp:taxon-name-part></tp:taxon-name></italic> Tong &amp; Li, 2008 <bold>10</bold><italic><tp:taxon-name><tp:taxon-name-part taxon-name-part-type="genus" reg="Khorata">K.</tp:taxon-name-part><tp:taxon-name-part taxon-name-part-type="species" reg="digitata">digitata</tp:taxon-name-part></tp:taxon-name></italic> Yao &amp; Li, 2010 <bold>11</bold><italic><tp:taxon-name><tp:taxon-name-part taxon-name-part-type="genus" reg="Khorata">K.</tp:taxon-name-part><tp:taxon-name-part taxon-name-part-type="species" reg="dongkou">dongkou</tp:taxon-name-part></tp:taxon-name></italic> Yao &amp; Li, 2010 <bold>12</bold><italic><tp:taxon-name><tp:taxon-name-part taxon-name-part-type="genus" reg="Khorata">K.</tp:taxon-name-part><tp:taxon-name-part taxon-name-part-type="species" reg="dupla">dupla</tp:taxon-name-part></tp:taxon-name></italic> Yao &amp; Li, 2013 <bold>13</bold><italic><tp:taxon-name><tp:taxon-name-part taxon-name-part-type="genus" reg="Khorata">K.</tp:taxon-name-part><tp:taxon-name-part taxon-name-part-type="species" reg="epunctata">epunctata</tp:taxon-name-part></tp:taxon-name></italic> Yao &amp; Li, 2010 <bold>14</bold><italic><tp:taxon-name><tp:taxon-name-part taxon-name-part-type="genus" reg="Khorata">K.</tp:taxon-name-part><tp:taxon-name-part taxon-name-part-type="species" reg="flabelliformis">flabelliformis</tp:taxon-name-part></tp:taxon-name></italic> Yao &amp; Li, 2010 <bold>15</bold><italic><tp:taxon-name><tp:taxon-name-part taxon-name-part-type="genus" reg="Khorata">K.</tp:taxon-name-part><tp:taxon-name-part taxon-name-part-type="species" reg="fusui">fusui</tp:taxon-name-part></tp:taxon-name></italic> Zhang &amp; Zhu, 2009 <bold>16</bold><italic><tp:taxon-name><tp:taxon-name-part taxon-name-part-type="genus" reg="Khorata">K.</tp:taxon-name-part><tp:taxon-name-part taxon-name-part-type="species" reg="guiensis">guiensis</tp:taxon-name-part></tp:taxon-name></italic> Yao &amp; Li, 2010 <bold>17</bold><italic><tp:taxon-name><tp:taxon-name-part taxon-name-part-type="genus" reg="Khorata">K.</tp:taxon-name-part><tp:taxon-name-part taxon-name-part-type="species" reg="huberi">huberi</tp:taxon-name-part></tp:taxon-name></italic> Yao, Pham &amp; Li, 2015 <bold>18</bold><italic><tp:taxon-name><tp:taxon-name-part taxon-name-part-type="genus" reg="Khorata">K.</tp:taxon-name-part><tp:taxon-name-part taxon-name-part-type="species" reg="jaegeri">jaegeri</tp:taxon-name-part></tp:taxon-name></italic> Huber, 2005 <bold>19</bold><italic><tp:taxon-name><tp:taxon-name-part taxon-name-part-type="genus" reg="Khorata">K.</tp:taxon-name-part><tp:taxon-name-part taxon-name-part-type="species" reg="kep">kep</tp:taxon-name-part></tp:taxon-name></italic> Lan, Jäger &amp; Li, 2021 <bold>20</bold><italic><tp:taxon-name><tp:taxon-name-part taxon-name-part-type="genus" reg="Khorata">K.</tp:taxon-name-part><tp:taxon-name-part taxon-name-part-type="species" reg="khammouan">khammouan</tp:taxon-name-part></tp:taxon-name></italic> Huber, 2005 <bold>21</bold><italic><tp:taxon-name><tp:taxon-name-part taxon-name-part-type="genus" reg="Khorata">K.</tp:taxon-name-part><tp:taxon-name-part taxon-name-part-type="species" reg="libo">libo</tp:taxon-name-part></tp:taxon-name></italic> Yao &amp; Li, 2019 <bold>22</bold><italic><tp:taxon-name><tp:taxon-name-part taxon-name-part-type="genus" reg="Khorata">K.</tp:taxon-name-part><tp:taxon-name-part taxon-name-part-type="species" reg="liuzhouensis">liuzhouensis</tp:taxon-name-part></tp:taxon-name></italic> Yao &amp; Li, 2010 <bold>23</bold><italic><tp:taxon-name><tp:taxon-name-part taxon-name-part-type="genus" reg="Khorata">K.</tp:taxon-name-part><tp:taxon-name-part taxon-name-part-type="species" reg="luojinensis">luojinensis</tp:taxon-name-part></tp:taxon-name></italic> Yao &amp; Li, 2010 <bold>24</bold><italic><tp:taxon-name><tp:taxon-name-part taxon-name-part-type="genus" reg="Khorata">K.</tp:taxon-name-part><tp:taxon-name-part taxon-name-part-type="species" reg="luoping">luoping</tp:taxon-name-part></tp:taxon-name></italic> Yao &amp; Li, 2019 <bold>25</bold><italic><tp:taxon-name><tp:taxon-name-part taxon-name-part-type="genus" reg="Khorata">K.</tp:taxon-name-part><tp:taxon-name-part taxon-name-part-type="species" reg="macilenta">macilenta</tp:taxon-name-part></tp:taxon-name></italic> Yao &amp; Li, 2010 <bold>26</bold><italic><tp:taxon-name><tp:taxon-name-part taxon-name-part-type="genus" reg="Khorata">K.</tp:taxon-name-part><tp:taxon-name-part taxon-name-part-type="species" reg="matang">matang</tp:taxon-name-part></tp:taxon-name></italic> Yao &amp; Li, 2019 <bold>27</bold><italic><tp:taxon-name><tp:taxon-name-part taxon-name-part-type="genus" reg="Khorata">K.</tp:taxon-name-part><tp:taxon-name-part taxon-name-part-type="species" reg="miaoshanensis">miaoshanensis</tp:taxon-name-part></tp:taxon-name></italic> Yao &amp; Li, 2010 <bold>28</bold><italic><tp:taxon-name><tp:taxon-name-part taxon-name-part-type="genus" reg="Khorata">K.</tp:taxon-name-part><tp:taxon-name-part taxon-name-part-type="species" reg="musee">musee</tp:taxon-name-part></tp:taxon-name></italic> Lan &amp; Li, 2021 <bold>29</bold><italic><tp:taxon-name><tp:taxon-name-part taxon-name-part-type="genus" reg="Khorata">K.</tp:taxon-name-part><tp:taxon-name-part taxon-name-part-type="species" reg="nani">nani</tp:taxon-name-part></tp:taxon-name></italic> Xu, Zheng &amp; Yao, 2020 <bold>30</bold><italic><tp:taxon-name><tp:taxon-name-part taxon-name-part-type="genus" reg="Khorata">K.</tp:taxon-name-part><tp:taxon-name-part taxon-name-part-type="species" reg="nanningensis">nanningensis</tp:taxon-name-part></tp:taxon-name></italic> Yao &amp; Li, 2010 <bold>31</bold><italic><tp:taxon-name><tp:taxon-name-part taxon-name-part-type="genus" reg="Khorata">K.</tp:taxon-name-part><tp:taxon-name-part taxon-name-part-type="species" reg="ningming">ningming</tp:taxon-name-part></tp:taxon-name></italic> Zhang &amp; Zhu, 2009 <bold>32</bold><italic><tp:taxon-name><tp:taxon-name-part taxon-name-part-type="genus" reg="Khorata">K.</tp:taxon-name-part><tp:taxon-name-part taxon-name-part-type="species" reg="ningyuan">ningyuan</tp:taxon-name-part></tp:taxon-name></italic> Wei &amp; Xu, 2014 <bold>33</bold><italic><tp:taxon-name><tp:taxon-name-part taxon-name-part-type="genus" reg="Khorata">K.</tp:taxon-name-part><tp:taxon-name-part taxon-name-part-type="species" reg="ninhbinh">ninhbinh</tp:taxon-name-part></tp:taxon-name></italic> Zhang, Li &amp; Yao, 2024 <bold>34</bold><italic><tp:taxon-name><tp:taxon-name-part taxon-name-part-type="genus" reg="Khorata">K.</tp:taxon-name-part><tp:taxon-name-part taxon-name-part-type="species" reg="palace">palace</tp:taxon-name-part></tp:taxon-name></italic> Yao &amp; Li, 2018 <bold>35</bold><italic><tp:taxon-name><tp:taxon-name-part taxon-name-part-type="genus" reg="Khorata">K.</tp:taxon-name-part><tp:taxon-name-part taxon-name-part-type="species" reg="paquini">paquini</tp:taxon-name-part></tp:taxon-name></italic> Yao &amp; Li, 2010 <bold>36</bold><italic><tp:taxon-name><tp:taxon-name-part taxon-name-part-type="genus" reg="Khorata">K.</tp:taxon-name-part><tp:taxon-name-part taxon-name-part-type="species" reg="protumida">protumida</tp:taxon-name-part></tp:taxon-name></italic> Yao, Pham &amp; Li, 2015 <bold>37</bold><italic><tp:taxon-name><tp:taxon-name-part taxon-name-part-type="genus" reg="Khorata">K.</tp:taxon-name-part><tp:taxon-name-part taxon-name-part-type="species" reg="qian">qian</tp:taxon-name-part></tp:taxon-name></italic> Yao &amp; Li, 2019 <bold>38</bold><italic><tp:taxon-name><tp:taxon-name-part taxon-name-part-type="genus" reg="Khorata">K.</tp:taxon-name-part><tp:taxon-name-part taxon-name-part-type="species" reg="qianlei">qianlei</tp:taxon-name-part></tp:taxon-name></italic> sp. nov. <bold>39</bold><italic><tp:taxon-name><tp:taxon-name-part taxon-name-part-type="genus" reg="Khorata">K.</tp:taxon-name-part><tp:taxon-name-part taxon-name-part-type="species" reg="qiyunshanensis">qiyunshanensis</tp:taxon-name-part></tp:taxon-name></italic> Zhou, 2024 <bold>40</bold><italic><tp:taxon-name><tp:taxon-name-part taxon-name-part-type="genus" reg="Khorata">K.</tp:taxon-name-part><tp:taxon-name-part taxon-name-part-type="species" reg="quangbinh">quangbinh</tp:taxon-name-part></tp:taxon-name></italic> Yao &amp; Li, 2018 <bold>41</bold><italic><tp:taxon-name><tp:taxon-name-part taxon-name-part-type="genus" reg="Khorata">K.</tp:taxon-name-part><tp:taxon-name-part taxon-name-part-type="species" reg="robertmurphyi">robertmurphyi</tp:taxon-name-part></tp:taxon-name></italic> Yao &amp; Li, 2010 <bold>42</bold><italic><tp:taxon-name><tp:taxon-name-part taxon-name-part-type="genus" reg="Khorata">K.</tp:taxon-name-part><tp:taxon-name-part taxon-name-part-type="species" reg="rongshuiensis">rongshuiensis</tp:taxon-name-part></tp:taxon-name></italic> Yao &amp; Li, 2010 <bold>43</bold><italic><tp:taxon-name><tp:taxon-name-part taxon-name-part-type="genus" reg="Khorata">K.</tp:taxon-name-part><tp:taxon-name-part taxon-name-part-type="species" reg="sancai">sancai</tp:taxon-name-part></tp:taxon-name></italic> Wei &amp; Xu, 2014 <bold>44</bold><italic><tp:taxon-name><tp:taxon-name-part taxon-name-part-type="genus" reg="Khorata">K.</tp:taxon-name-part><tp:taxon-name-part taxon-name-part-type="species" reg="schwendingeri">schwendingeri</tp:taxon-name-part></tp:taxon-name></italic> Huber, 2005 <bold>45</bold><italic><tp:taxon-name><tp:taxon-name-part taxon-name-part-type="genus" reg="Khorata">K.</tp:taxon-name-part><tp:taxon-name-part taxon-name-part-type="species" reg="shao">shao</tp:taxon-name-part></tp:taxon-name></italic> Yao &amp; Li, 2010 <bold>46</bold><italic><tp:taxon-name><tp:taxon-name-part taxon-name-part-type="genus" reg="Khorata">K.</tp:taxon-name-part><tp:taxon-name-part taxon-name-part-type="species" reg="suwei">suwei</tp:taxon-name-part></tp:taxon-name></italic> Yao &amp; Li, 2019 <bold>47</bold><italic><tp:taxon-name><tp:taxon-name-part taxon-name-part-type="genus" reg="Khorata">K.</tp:taxon-name-part><tp:taxon-name-part taxon-name-part-type="species" reg="triangula">triangula</tp:taxon-name-part></tp:taxon-name></italic> Yao &amp; Li, 2010 <bold>48</bold><italic><tp:taxon-name><tp:taxon-name-part taxon-name-part-type="genus" reg="Khorata">K.</tp:taxon-name-part><tp:taxon-name-part taxon-name-part-type="species" reg="vinhphuc">vinhphuc</tp:taxon-name-part></tp:taxon-name></italic> Yao &amp; Li, 2018 <bold>49</bold><italic><tp:taxon-name><tp:taxon-name-part taxon-name-part-type="genus" reg="Khorata">K.</tp:taxon-name-part><tp:taxon-name-part taxon-name-part-type="species" reg="wangae">wangae</tp:taxon-name-part></tp:taxon-name></italic> Yao &amp; Li, 2010 <bold>50</bold><italic><tp:taxon-name><tp:taxon-name-part taxon-name-part-type="genus" reg="Khorata">K.</tp:taxon-name-part><tp:taxon-name-part taxon-name-part-type="species" reg="wenshan">wenshan</tp:taxon-name-part></tp:taxon-name></italic> Yao &amp; Li, 2019 <bold>51</bold><italic><tp:taxon-name><tp:taxon-name-part taxon-name-part-type="genus" reg="Khorata">K.</tp:taxon-name-part><tp:taxon-name-part taxon-name-part-type="species" reg="xingyi">xingyi</tp:taxon-name-part></tp:taxon-name></italic> Chen, Zhang &amp; Zhu, 2009 <bold>52</bold><italic><tp:taxon-name><tp:taxon-name-part taxon-name-part-type="genus" reg="Khorata">K.</tp:taxon-name-part><tp:taxon-name-part taxon-name-part-type="species" reg="yangchun">yangchun</tp:taxon-name-part></tp:taxon-name></italic> Yao &amp; Li, 2019 <bold>53</bold><italic><tp:taxon-name><tp:taxon-name-part taxon-name-part-type="genus" reg="Khorata">K.</tp:taxon-name-part><tp:taxon-name-part taxon-name-part-type="species" reg="yuhaoi">yuhaoi</tp:taxon-name-part></tp:taxon-name></italic> Xu, Zheng &amp; Yao, 2020 <bold>54</bold><italic><tp:taxon-name><tp:taxon-name-part taxon-name-part-type="genus" reg="Khorata">K.</tp:taxon-name-part><tp:taxon-name-part taxon-name-part-type="species" reg="zhui">zhui</tp:taxon-name-part></tp:taxon-name></italic> Zhang &amp; Zhang, 2008. Arrow indicates the habitat.</p></caption><graphic xmlns:xlink="http://www.w3.org/1999/xlink" xlink:href="zookeys-1244-281_article-154422__-g001.jpg" position="float" orientation="portrait" xlink:type="simple" id="oo_1372260.jpg"><uri content-type="original_file" xlink:type="simple">https://binary.pensoft.net/fig/1372260</uri></graphic></fig></tp:treatment-sec><ref-list><ref id="B9"><mixed-citation xmlns:xlink="http://www.w3.org/1999/xlink" xlink:type="simple"><person-group><name name-style="western"><surname>Xu</surname><given-names>H</given-names></name><name name-style="western"><surname>Zheng</surname><given-names>G</given-names></name><name name-style="western"><surname>Yao</surname><given-names>Z</given-names></name></person-group> (<year>2020</year>) <article-title>Two new species of the spider genus <italic><tp:taxon-name><tp:taxon-name-part taxon-name-part-type="genus">Khorata</tp:taxon-name-part></tp:taxon-name></italic> Huber, 2005 (<tp:taxon-name><tp:taxon-name-part taxon-name-part-type="order">Araneae</tp:taxon-name-part></tp:taxon-name>: <tp:taxon-name><tp:taxon-name-part taxon-name-part-type="family">Pholcidae</tp:taxon-name-part></tp:taxon-name>) from southern China.</article-title><source>Zootaxa</source><volume>4747</volume>(<issue>1</issue>): <fpage>156</fpage>–<lpage>166</lpage>. <ext-link xlink:href="10.11646/zootaxa.4747.1.6" ext-link-type="doi" xlink:type="simple">https://doi.org/10.11646/zootaxa.4747.1.6</ext-link></mixed-citation></ref></ref-list></tp:taxon-treatment>
